# Supplementary material for: Impairment of APPL1/Myoferlin facilitates adipogenic differentiation of mesenchymal stem cells by blocking autophagy flux in osteoporosis
Source: Cell Mol Life Sci. 2022 Aug 19;79(9):488. doi: 10.1007/s00018-022-04511-y (PMC9391247; doi:10.1007/s00018-022-04511-y)
Supplement: Supplementary file 2 — Supplementary file2 (XLSX 205 KB) [file 18_2022_4511_MOESM2_ESM.xlsx]

## Sheet: IP APPL1
Checked	Master	Accession	Description	Coverage [%]	# Peptides	# PSMs	# Unique Peptides	# AAs	MW [kDa]	calc. pI	Score Sequest HT: Sequest HT	# Peptides (by Search Engine): Sequest HT	Biological Process	Cellular Component	Molecular Function	Pfam IDs	Entrez Gene ID	Ensembl Gene ID	Gene Symbol	Chromosome	KEGG Pathways	WikiPathways	Reactome Pathways	# Protein Pathway Groups	Found in Sample: [S1] F1: Sample	# Protein Groups
FALSE	Master Protein	P35579	Myosin-9 OS=Homo sapiens OX=9606 GN=MYH9 PE=1 SV=4	60	140	272	126	1960	226.4	5.6	901.88	140	cell differentiation;cell organization and biogenesis;cellular component movement;metabolic process;regulation of biological process;response to stimulus;transport	cytoplasm;cytoskeleton;cytosol;extracellular;membrane;nucleus	catalytic activity;motor activity;nucleotide binding;protein binding;RNA binding;transporter activity	Pf00063, Pf01442, Pf01496, Pf01576, Pf01765, Pf02736, Pf03962, Pf04111, Pf04156, Pf05911, Pf06637, Pf07888, Pf09731, Pf11068, Pf11559, Pf12128, Pf13094	4627	ENSG00000100345.20	MYH9	22	Tight junction; Salmonella infection; Regulation of actin cytoskeleton	Primary Focal Segmental Glomerulosclerosis FSGS; VEGFA-VEGFR2 Signaling Pathway	RHO GTPases activate PAKs; EPHA-mediated growth cone collapse; RHO GTPases Activate ROCKs; Sema4D induced cell migration and growth-cone collapse; Regulation of actin dynamics for phagocytic cup formation; RHO GTPases activate CIT; RHO GTPases activate PKNs	23	High	1
FALSE	Master Protein	P35580	Myosin-10 OS=Homo sapiens OX=9606 GN=MYH10 PE=1 SV=3	31	51	67	37	1976	228.9	5.54	222.71	51	cell organization and biogenesis;cellular component movement;metabolic process;regulation of biological process;transport	cytoplasm;cytosol;nucleus	catalytic activity;motor activity;nucleotide binding;protein binding;transporter activity	Pf00063, Pf00769, Pf01496, Pf01576, Pf02736, Pf04111, Pf05622, Pf05911, Pf06637, Pf07888, Pf09726, Pf12128, Pf13094, Pf13514	4628	ENSG00000133026.12	MYH10	17	Tight junction; Salmonella infection; Regulation of actin cytoskeleton	Regulation of Actin Cytoskeleton	RHO GTPases activate PAKs; EPHA-mediated growth cone collapse; RHO GTPases Activate ROCKs; Sema4D induced cell migration and growth-cone collapse; RHO GTPases activate CIT; RHO GTPases activate PKNs	18	High	1
FALSE	Master Protein	P60709	Actin, cytoplasmic 1 OS=Homo sapiens OX=9606 GN=ACTB PE=1 SV=1	60	18	54	8	375	41.7	5.48	181.73	18	cell organization and biogenesis;cellular component movement;metabolic process;regulation of biological process;response to stimulus	cytoplasm;cytoskeleton;cytosol;membrane;nucleus	DNA binding;nucleotide binding;protein binding;structural molecule activity	Pf00022	60	ENSG00000075624.13	ACTB	7	Arrhythmogenic right ventricular cardiomyopathy (ARVC); Tight junction; Pathogenic Escherichia coli infection; Dilated cardiomyopathy; Hippo signaling pathway; Rap1 signaling pathway; Oxytocin signaling pathway; Thyroid hormone signaling pathway; Phagosome; Apoptosis; Focal adhesion; Proteoglycans in cancer; Salmonella infection; Adherens junction; Regulation of actin cytoskeleton; Leukocyte tran…	Arrhythmogenic Right Ventricular Cardiomyopathy; Pathogenic Escherichia coli infection; Common Pathways Underlying Drug Addiction; Myometrial Relaxation and Contraction Pathways; Focal Adhesion; Fas Ligand (FasL) pathway and Stress induction of Heat Shock Proteins (HSP) regulation; Regulation of Actin Cytoskeleton	Formation of annular gap junctions; Cell-extracellular matrix interactions; UCH proteinases; MAP2K and MAPK activation; Interaction between L1 and Ankyrins; Factors involved in megakaryocyte development and platelet production; Translocation of GLUT4 to the plasma membrane; EPH-ephrin mediated repulsion of cells; Prefoldin mediated transfer of substrate to CCT/TriC; EPHB-mediated forward signalin…	102	High	1
FALSE	Master Protein	P68032	Actin, alpha cardiac muscle 1 OS=Homo sapiens OX=9606 GN=ACTC1 PE=1 SV=1	57	15	32	8	377	42	5.39	97.24	15	cell death;cell organization and biogenesis;cellular component movement;regulation of biological process;response to stimulus	cytoplasm;cytoskeleton;cytosol;membrane	catalytic activity;nucleotide binding;protein binding	Pf00022	70	ENSG00000159251.6	ACTC1	15	Dilated cardiomyopathy; Adrenergic signaling in cardiomyocytes; Cardiac muscle contraction; Hypertrophic cardiomyopathy (HCM)	Cardiac Progenitor Differentiation; Myometrial Relaxation and Contraction Pathways; Striated Muscle Contraction	Striated Muscle Contraction	9	High	1
FALSE	Master Protein	Q15149	Plectin OS=Homo sapiens OX=9606 GN=PLEC PE=1 SV=3	9	36	36	36	4684	531.5	5.96	92.47	36	cell organization and biogenesis	cytoplasm;cytoskeleton;cytosol;membrane	protein binding;RNA binding;structural molecule activity	Pf00307, Pf00681, Pf03501, Pf07812	5339	ENSG00000178209.14	PLEC	8			Assembly of collagen fibrils and other multimeric structures; Caspase-mediated cleavage of cytoskeletal proteins; Type I hemidesmosome assembly	11	High	1
FALSE	Master Protein	Q09666	Neuroblast differentiation-associated protein AHNAK OS=Homo sapiens OX=9606 GN=AHNAK PE=1 SV=2	15	33	36	33	5890	628.7	6.15	86.55	33	cell organization and biogenesis;regulation of biological process	cytoplasm;cytoskeleton;cytosol;membrane;nucleus	protein binding;RNA binding;structural molecule activity		79026	ENSG00000124942.13	AHNAK	11				0	High	1
FALSE	Master Protein	P21333	Filamin-A OS=Homo sapiens OX=9606 GN=FLNA PE=1 SV=4	18	30	30	29	2647	280.6	6.06	85.36	30	cell organization and biogenesis;cellular component movement;metabolic process;regulation of biological process;response to stimulus;transport	cytoplasm;cytoskeleton;cytosol;extracellular;membrane;nucleus	protein binding;RNA binding;signal transducer activity	Pf00307, Pf00630	2316	ENSG00000196924.14	FLNA	X	MAPK signaling pathway; Focal adhesion; Proteoglycans in cancer; Salmonella infection	Androgen receptor signaling pathway; Prolactin Signaling Pathway; Focal Adhesion; Hypothesized Pathways in Pathogenesis of Cardiovascular Disease; MAPK Signaling Pathway; IL-4 Signaling Pathway	Platelet degranulation ; RHO GTPases activate PAKs; Cell-extracellular matrix interactions; GP1b-IX-V activation signalling	22	High	1
FALSE	Master Protein	Q8IVF2	Protein AHNAK2 OS=Homo sapiens OX=9606 GN=AHNAK2 PE=1 SV=2	15	29	30	29	5795	616.2	5.36	79.5	29	cell organization and biogenesis	cytoplasm;cytosol;membrane;nucleus	protein binding		113146	ENSG00000185567.6	AHNAK2	14				0	High	1
FALSE	Master Protein	Q6WCQ1	Myosin phosphatase Rho-interacting protein OS=Homo sapiens OX=9606 GN=MPRIP PE=1 SV=3	29	24	26	24	1025	116.5	6.21	71.3	24		cytoplasm;cytoskeleton;cytosol	protein binding	Pf00169	23164	ENSG00000133030.20	MPRIP	17			Signaling by BRAF and RAF fusions	4	High	1
FALSE	Master Protein	P60660	Myosin light polypeptide 6 OS=Homo sapiens OX=9606 GN=MYL6 PE=1 SV=2	78	10	22	10	151	16.9	4.65	70.37	10	cellular component movement	cytosol;membrane	catalytic activity;metal ion binding;motor activity;protein binding;structural molecule activity	Pf00036, Pf13405, Pf13499	4637	ENSG00000092841.18	MYL6	12	Vascular smooth muscle contraction; Oxytocin signaling pathway	Focal Adhesion	RHO GTPases activate PAKs; EPHA-mediated growth cone collapse; RHO GTPases Activate ROCKs; Sema4D induced cell migration and growth-cone collapse; Smooth Muscle Contraction; RHO GTPases activate CIT; RHO GTPases activate PKNs	19	High	1
FALSE	Master Protein	O00159	Unconventional myosin-Ic OS=Homo sapiens OX=9606 GN=MYO1C PE=1 SV=4	26	19	23	19	1063	121.6	9.41	66.58	19	cell organization and biogenesis;regulation of biological process;response to stimulus;transport	cytoplasm;cytosol;membrane;nucleus	catalytic activity;motor activity;nucleotide binding;protein binding	Pf00063, Pf06017	4641	ENSG00000197879.14	MYO1C	17		Insulin Signaling	Translocation of GLUT4 to the plasma membrane; Regulation of actin dynamics for phagocytic cup formation	8	High	1
FALSE	Master Protein	P07437	Tubulin beta chain OS=Homo sapiens OX=9606 GN=TUBB PE=1 SV=2	51	14	19	3	444	49.6	4.89	65.82	14	cell division;cell organization and biogenesis;cellular component movement;defense response;regulation of biological process;response to stimulus;transport	cytoplasm;cytoskeleton;extracellular;membrane;nucleus;organelle lumen	catalytic activity;nucleotide binding;protein binding;structural molecule activity	Pf00091, Pf03953, Pf10644	203068	ENSG00000232575.10; ENSG00000196230.12; ENSG00000227739.10; ENSG00000224156.10; ENSG00000235067.10; ENSG00000229684.10; ENSG00000183311.16; ENSG00000232421.10	TUBB	6; CHR_HSCHR6_MHC_MANN_CTG1; CHR_HSCHR6_MHC_COX_CTG1; CHR_HSCHR6_MHC_APD_CTG1; CHR_HSCHR6_MHC_DBB_CTG1; CHR_HSCHR6_MHC_MCF_CTG1; CHR_HSCHR6_MHC_QBL_CTG1; CHR_HSCHR6_MHC_SSTO_CTG1	Pathogenic Escherichia coli infection; Gap junction; Phagosome	Pathogenic Escherichia coli infection; Parkin-Ubiquitin Proteasomal System pathway	Neutrophil degranulation; Regulation of PLK1 Activity at G2/M Transition; AURKA Activation by TPX2; Anchoring of the basal body to the plasma membrane; Recruitment of NuMA to mitotic centrosomes; Loss of Nlp from mitotic centrosomes; Recruitment of mitotic centrosome proteins and complexes	24	High	1
FALSE	Master Protein	P24844	Myosin regulatory light polypeptide 9 OS=Homo sapiens OX=9606 GN=MYL9 PE=1 SV=4	63	9	22	4	172	19.8	4.92	65.65	9	regulation of biological process	cytosol	metal ion binding;structural molecule activity	Pf00036, Pf13202, Pf13405, Pf13833	10398	ENSG00000101335.9	MYL9	20	Tight junction; Vascular smooth muscle contraction; cGMP-PKG signaling pathway; Oxytocin signaling pathway; Focal adhesion; Regulation of actin cytoskeleton; Leukocyte transendothelial migration; cAMP signaling pathway	Striated Muscle Contraction	RHO GTPases activate PAKs; EPHA-mediated growth cone collapse; RHO GTPases Activate ROCKs; RUNX1 regulates genes involved in megakaryocyte differentiation and platelet function; Sema4D induced cell migration and growth-cone collapse; Smooth Muscle Contraction; RHO GTPases activate CIT; RHO GTPases activate PKNs	30	High	1
FALSE	Master Protein	Q8WWI1	LIM domain only protein 7 OS=Homo sapiens OX=9606 GN=LMO7 PE=1 SV=3	19	22	22	22	1683	192.6	8.09	65.3	22	metabolic process;regulation of biological process	cytoplasm;cytosol;nucleus	catalytic activity;metal ion binding;protein binding	Pf00307, Pf00412, Pf00595, Pf13180	4008		LMO7	13	Adherens junction		Antigen processing: Ubiquitination & Proteasome degradation; Neddylation	8	High	1
FALSE	Master Protein	P15144	Aminopeptidase N OS=Homo sapiens OX=9606 GN=ANPEP PE=1 SV=4	19	16	23	16	967	109.5	5.48	64.56	16	cell communication;cell differentiation;development;metabolic process;regulation of biological process;response to stimulus;transport	membrane;nucleus	catalytic activity;metal ion binding;receptor activity	Pf01433, Pf10023, Pf11838, Pf13485	290	ENSG00000166825.13	ANPEP	15	Hematopoietic cell lineage; Glutathione metabolism; Renin-angiotensin system; Metabolic pathways	Glutathione metabolism; Cardiac Progenitor Differentiation	Metabolism of Angiotensinogen to Angiotensins; Neutrophil degranulation	12	High	1
FALSE	Master Protein	O14950	Myosin regulatory light chain 12B OS=Homo sapiens OX=9606 GN=MYL12B PE=1 SV=2	62	9	21	4	172	19.8	4.84	63.47	9	regulation of biological process;response to stimulus	cytosol	metal ion binding;protein binding	Pf00036, Pf13202, Pf13405, Pf13833	103910; 10627	ENSG00000118680.12	MYL12B; MYL12A	18	Tight junction; Focal adhesion; Regulation of actin cytoskeleton; Leukocyte transendothelial migration; Platelet activation	Human Thyroid Stimulating Hormone (TSH) signaling pathway	RHO GTPases activate PAKs; EPHA-mediated growth cone collapse; RHO GTPases Activate ROCKs; Sema4D induced cell migration and growth-cone collapse; Smooth Muscle Contraction; RHO GTPases activate CIT; RHO GTPases activate PKNs	22	High	1
FALSE	Master Protein	P68371	Tubulin beta-4B chain OS=Homo sapiens OX=9606 GN=TUBB4B PE=1 SV=1	47	13	18	2	445	49.8	4.89	59.93	13	cell organization and biogenesis;cellular component movement;defense response;regulation of biological process;response to stimulus;transport	cytoplasm;cytoskeleton;cytosol;extracellular;nucleus;organelle lumen	catalytic activity;nucleotide binding;protein binding;RNA binding;structural molecule activity	Pf00091, Pf03953, Pf10644	10383	ENSG00000188229.5	TUBB4B	9	Pathogenic Escherichia coli infection; Gap junction; Phagosome	Pathogenic Escherichia coli infection; Parkin-Ubiquitin Proteasomal System pathway	COPI-independent Golgi-to-ER retrograde traffic; COPI-dependent Golgi-to-ER retrograde traffic; Carboxyterminal post-translational modifications of tubulin; Regulation of PLK1 Activity at G2/M Transition; Recruitment of NuMA to mitotic centrosomes; Hedgehog 'off' state; Loss of Nlp from mitotic centrosomes; Translocation of GLUT4 to the plasma membrane; Prefoldin mediated transfer of substrate to…	74	High	1
FALSE	Master Protein	Q6S8J3	POTE ankyrin domain family member E OS=Homo sapiens OX=9606 GN=POTEE PE=2 SV=3	8	6	16	1	1075	121.3	6.2	58.78	6			protein binding	Pf00022, Pf00023, Pf12796, Pf13606, Pf13637, Pf13857, Pf14915	445582	ENSG00000188219.14	POTEE	2				0	High	1
FALSE	Master Protein	P67936	Tropomyosin alpha-4 chain OS=Homo sapiens OX=9606 GN=TPM4 PE=1 SV=3	54	15	19	7	248	28.5	4.69	57.7	15	cell differentiation;cell organization and biogenesis;cellular component movement	cytoplasm;cytoskeleton;cytosol;membrane	metal ion binding;protein binding;structural molecule activity	Pf00261, Pf12718	7171	ENSG00000167460.14	TPM4	19	Dilated cardiomyopathy; Adrenergic signaling in cardiomyocytes; Cardiac muscle contraction; Hypertrophic cardiomyopathy (HCM)	Striated Muscle Contraction	Smooth Muscle Contraction; Striated Muscle Contraction	8	High	1
FALSE	Master Protein	O43795	Unconventional myosin-Ib OS=Homo sapiens OX=9606 GN=MYO1B PE=1 SV=3	19	18	18	18	1136	131.9	9.38	56.39	18	cell organization and biogenesis;cellular component movement;transport	cytoplasm;endosome;membrane	catalytic activity;motor activity;nucleotide binding;protein binding	Pf00063, Pf06017	4430	ENSG00000128641.18	MYO1B	2				0	High	1
FALSE	Master Protein	O94832	Unconventional myosin-Id OS=Homo sapiens OX=9606 GN=MYO1D PE=1 SV=2	21	18	18	18	1006	116.1	9.39	55.48	18	regulation of biological process;transport	cytosol;endoplasmic reticulum;endosome;membrane	catalytic activity;motor activity;nucleotide binding;protein binding	Pf00063, Pf06017	4642	ENSG00000176658.16	MYO1D	17				0	High	1
FALSE	Master Protein	P21589	5'-nucleotidase OS=Homo sapiens OX=9606 GN=NT5E PE=1 SV=1	34	12	15	12	574	63.3	7.03	55.01	12	metabolic process;regulation of biological process	cell surface;cytosol;membrane	catalytic activity;metal ion binding;nucleotide binding	Pf00149, Pf02872, Pf09587	4907	ENSG00000135318.11	NT5E	6	Purine metabolism; Nicotinate and nicotinamide metabolism; Metabolic pathways; Pyrimidine metabolism	Differentiation Pathway; NAD+ metabolism	Pyrimidine catabolism; Purine catabolism; Nicotinate metabolism	14	High	1
FALSE	Master Protein	Q9P2E9	Ribosome-binding protein 1 OS=Homo sapiens OX=9606 GN=RRBP1 PE=1 SV=5	17	18	19	18	1410	152.4	8.6	54.5	18												0	High	1
FALSE	Master Protein	P09493	Tropomyosin alpha-1 chain OS=Homo sapiens OX=9606 GN=TPM1 PE=1 SV=2	48	16	18	6	284	32.7	4.74	49.38	16	cell organization and biogenesis;cellular component movement;regulation of biological process;response to stimulus	cytoplasm;cytoskeleton;cytosol	protein binding;structural molecule activity	Pf00261, Pf12718	7168	ENSG00000140416.19	TPM1	15	Dilated cardiomyopathy; MicroRNAs in cancer; Adrenergic signaling in cardiomyocytes; Cardiac muscle contraction; Hypertrophic cardiomyopathy (HCM)	Striated Muscle Contraction	Smooth Muscle Contraction; Striated Muscle Contraction	9	High	1
FALSE	Master Protein	Q9UHB6	LIM domain and actin-binding protein 1 OS=Homo sapiens OX=9606 GN=LIMA1 PE=1 SV=1	22	13	15	13	759	85.2	6.84	49.32	13	cell organization and biogenesis;regulation of biological process	cytoplasm;cytoskeleton	metal ion binding;protein binding	Pf00412	51474	ENSG00000050405.13	LIMA1	12				0	High	1
FALSE	Master Protein	Q9P0K7	Ankycorbin OS=Homo sapiens OX=9606 GN=RAI14 PE=1 SV=2	18	15	15	15	980	110	6.21	48.15	15	cell differentiation;metabolic process	cytoplasm;cytoskeleton;cytosol;mitochondrion;nucleus	protein binding	Pf00023, Pf03961, Pf04111, Pf12796, Pf13606, Pf13637, Pf13857	26064	ENSG00000039560.13	RAI14	5				0	High	1
FALSE	Master Protein	P07951	Tropomyosin beta chain OS=Homo sapiens OX=9606 GN=TPM2 PE=1 SV=1	35	13	16	1	284	32.8	4.7	44.8	13	cell organization and biogenesis;cellular component movement;regulation of biological process	cytoplasm;cytoskeleton;cytosol	protein binding;structural molecule activity	Pf00261, Pf12718	7169	ENSG00000198467.13	TPM2	9	Dilated cardiomyopathy; Adrenergic signaling in cardiomyocytes; Cardiac muscle contraction; Hypertrophic cardiomyopathy (HCM)	Striated Muscle Contraction	Smooth Muscle Contraction; Striated Muscle Contraction	8	High	1
FALSE	Master Protein	P12814	Alpha-actinin-1 OS=Homo sapiens OX=9606 GN=ACTN1 PE=1 SV=2	21	14	14	8	892	103	5.41	44.42	14	cell differentiation;cell organization and biogenesis;regulation of biological process;transport	cytoplasm;cytoskeleton;cytosol;extracellular;membrane;organelle lumen	metal ion binding;protein binding;RNA binding	Pf00036, Pf00307, Pf00435, Pf08726, Pf11971, Pf13405, Pf13499	87	ENSG00000072110.13	ACTN1	14	Viral carcinogenesis; Amoebiasis; Arrhythmogenic right ventricular cardiomyopathy (ARVC); Tight junction; Focal adhesion; Adherens junction; Regulation of actin cytoskeleton; Leukocyte transendothelial migration; Systemic lupus erythematosus	Arrhythmogenic Right Ventricular Cardiomyopathy; Focal Adhesion; Regulation of Actin Cytoskeleton	Platelet degranulation ; Nephrin family interactions; Regulation of cytoskeletal remodeling and cell spreading by IPP complex components; Syndecan interactions	24	High	1
FALSE	Master Protein	P62873	Guanine nucleotide-binding protein G(I)/G(S)/G(T) subunit beta-1 OS=Homo sapiens OX=9606 GN=GNB1 PE=1 SV=3	53	10	12	7	340	37.4	6	43.58	10	cell death;cell organization and biogenesis;cell proliferation;cellular homeostasis;metabolic process;regulation of biological process;response to stimulus	cytosol;membrane	catalytic activity;protein binding;signal transducer activity	Pf00400	2782	ENSG00000078369.17	GNB1	1	Dopaminergic synapse; Serotonergic synapse; Phototransduction; Glutamatergic synapse; Olfactory transduction; Circadian entrainment; Morphine addiction; Pathways in cancer; Retrograde endocannabinoid signaling; GABAergic synapse; Alcoholism; Ras signaling pathway; Chemokine signaling pathway; Cholinergic synapse; PI3K-Akt signaling pathway	Nicotine Activity on Dopaminergic Neurons; Human Thyroid Stimulating Hormone (TSH) signaling pathway; Corticotropin-releasing hormone signaling pathway; Myometrial Relaxation and Contraction Pathways; G Protein Signaling Pathways; Chemokine signaling pathway; Focal Adhesion-PI3K-Akt-mTOR-signaling pathway; Calcium Regulation in the Cardiac Cell; Estrogen signaling pathway	G alpha (z) signalling events; Activation of G protein gated Potassium channels; Cooperation of PDCL (PhLP1) and TRiC/CCT in G-protein beta folding; Glucagon-type ligand receptors; Thromboxane signalling through TP receptor; ADP signalling through P2Y purinoceptor 1; Olfactory Signaling Pathway; G beta:gamma signalling through PI3Kgamma; Vasopressin regulates renal water homeostasis via Aquaporin…	84	High	1
FALSE	Master Protein	P80723	Brain acid soluble protein 1 OS=Homo sapiens OX=9606 GN=BASP1 PE=1 SV=2	64	11	13	11	227	22.7	4.63	41.24	11	cell differentiation;cell organization and biogenesis;regulation of biological process	cytoplasm;cytoskeleton;membrane;nucleus	DNA binding;protein binding		10409	ENSG00000176788.8	BASP1	5				0	High	1
FALSE	Master Protein	Q71U36	Tubulin alpha-1A chain OS=Homo sapiens OX=9606 GN=TUBA1A PE=1 SV=1	32	11	14	2	451	50.1	5.06	40.79	11	cell division;cell organization and biogenesis;regulation of biological process;transport	cytoplasm;cytoskeleton;cytosol;endosome;membrane;nucleus	catalytic activity;nucleotide binding;protein binding;structural molecule activity	Pf00091, Pf03953	7846	ENSG00000167552.13	TUBA1A	12	Pathogenic Escherichia coli infection; Gap junction; Phagosome; Apoptosis	Pathogenic Escherichia coli infection; Parkin-Ubiquitin Proteasomal System pathway	COPI-independent Golgi-to-ER retrograde traffic; COPI-dependent Golgi-to-ER retrograde traffic; Carboxyterminal post-translational modifications of tubulin; Regulation of PLK1 Activity at G2/M Transition; Recruitment of NuMA to mitotic centrosomes; Hedgehog 'off' state; Loss of Nlp from mitotic centrosomes; Translocation of GLUT4 to the plasma membrane; Prefoldin mediated transfer of substrate to…	73	High	1
FALSE	Master Protein	P06753	Tropomyosin alpha-3 chain OS=Homo sapiens OX=9606 GN=TPM3 PE=1 SV=2	34	13	14	3	285	32.9	4.72	36.94	13	cell organization and biogenesis;cellular component movement	cytoplasm;cytoskeleton;cytosol	protein binding;structural molecule activity	Pf00261, Pf12718	7170	ENSG00000143549.19	TPM3	1	Dilated cardiomyopathy; Pathways in cancer; Adrenergic signaling in cardiomyocytes; Thyroid cancer; Cardiac muscle contraction; Hypertrophic cardiomyopathy (HCM)	Striated Muscle Contraction	Smooth Muscle Contraction; Striated Muscle Contraction	10	High	1
FALSE	Master Protein	Q9BQE3	Tubulin alpha-1C chain OS=Homo sapiens OX=9606 GN=TUBA1C PE=1 SV=1	29	10	12	1	449	49.9	5.1	34.18	10	cell division;cell organization and biogenesis;transport	cytoplasm;cytoskeleton;nucleus	catalytic activity;nucleotide binding;protein binding;structural molecule activity	Pf00091, Pf03953	84790	ENSG00000167553.15	TUBA1C	12	Pathogenic Escherichia coli infection; Gap junction; Phagosome; Apoptosis	Pathogenic Escherichia coli infection; Parkin-Ubiquitin Proteasomal System pathway	COPI-independent Golgi-to-ER retrograde traffic; COPI-dependent Golgi-to-ER retrograde traffic; Carboxyterminal post-translational modifications of tubulin; Recruitment of NuMA to mitotic centrosomes; Hedgehog 'off' state; Translocation of GLUT4 to the plasma membrane; Prefoldin mediated transfer of substrate to CCT/TriC; Microtubule-dependent trafficking of connexons from Golgi to the plasma mem…	66	High	1
FALSE	Master Protein	P04899	Guanine nucleotide-binding protein G(i) subunit alpha-2 OS=Homo sapiens OX=9606 GN=GNAI2 PE=1 SV=3	37	10	11	7	355	40.4	5.54	34.1	10	cell division;cell proliferation;metabolic process;regulation of biological process;response to stimulus	cytoplasm;cytoskeleton;cytosol;membrane;nucleus	catalytic activity;metal ion binding;nucleotide binding;protein binding;signal transducer activity	Pf00025, Pf00503	2771	ENSG00000114353.16	GNAI2	3	Dopaminergic synapse; Chagas disease (American trypanosomiasis); Serotonergic synapse; Tight junction; Glutamatergic synapse; cGMP-PKG signaling pathway; Renin secretion; Rap1 signaling pathway; Progesterone-mediated oocyte maturation; Oxytocin signaling pathway; Circadian entrainment; Morphine addiction; Pathways in cancer; Gap junction; Adrenergic signaling in cardiomyocytes; Pertussis; Toxopla…	Human Thyroid Stimulating Hormone (TSH) signaling pathway; Corticotropin-releasing hormone signaling pathway; Signal Transduction of S1P Receptor; G Protein Signaling Pathways; Chemokine signaling pathway; Calcium Regulation in the Cardiac Cell	G alpha (z) signalling events; Cooperation of PDCL (PhLP1) and TRiC/CCT in G-protein beta folding; G alpha (s) signalling events; PLC beta mediated events; ADP signalling through P2Y purinoceptor 12; Adrenaline,noradrenaline inhibits insulin secretion; Adenylate cyclase inhibitory pathway; G-protein activation	70	High	1
FALSE	Master Protein	P39023	60S ribosomal protein L3 OS=Homo sapiens OX=9606 GN=RPL3 PE=1 SV=2	20	6	9	6	403	46.1	10.18	33.57	6	cell organization and biogenesis;metabolic process;response to stimulus;transport	cytoplasm;cytosol;nucleus;ribosome	protein binding;RNA binding;structural molecule activity	Pf00297	6122	ENSG00000100316.15	RPL3	22	Ribosome	Cytoplasmic Ribosomal Proteins	Peptide chain elongation; Eukaryotic Translation Termination; Viral mRNA Translation; L13a-mediated translational silencing of Ceruloplasmin expression; Nonsense Mediated Decay (NMD) independent of the Exon Junction Complex (EJC); Selenocysteine synthesis; Nonsense Mediated Decay (NMD) enhanced by the Exon Junction Complex (EJC); GTP hydrolysis and joining of the 60S ribosomal subunit; Major path…	34	High	1
FALSE	Master Protein	P08670	Vimentin OS=Homo sapiens OX=9606 GN=VIM PE=1 SV=4	24	12	12	11	466	53.6	5.12	33.23	12	cell differentiation;cell organization and biogenesis;cellular component movement;metabolic process;regulation of biological process;response to stimulus	cytoplasm;cytoskeleton;cytosol;membrane	protein binding;RNA binding;structural molecule activity	Pf00038, Pf04111, Pf04156, Pf04732, Pf05622, Pf10186	7431	ENSG00000026025.15	VIM	10	MicroRNAs in cancer; Epstein-Barr virus infection	Allograft Rejection; Spinal Cord Injury; Primary Focal Segmental Glomerulosclerosis FSGS; Apoptosis-related network due to altered Notch3 in ovarian cancer; Striated Muscle Contraction; TGF-B Signaling in Thyroid Cells for Epithelial-Mesenchymal Transition; T-Cell antigen Receptor (TCR) Signaling Pathway	Interleukin-4 and 13 signaling; Caspase-mediated cleavage of cytoskeletal proteins; Striated Muscle Contraction	20	High	1
FALSE	Master Protein	P68104	Elongation factor 1-alpha 1 OS=Homo sapiens OX=9606 GN=EEF1A1 PE=1 SV=1	20	5	9	5	462	50.1	9.01	31.33	5	metabolic process;regulation of biological process;response to stimulus;transport	cytoplasm;cytoskeleton;cytosol;extracellular;membrane;nucleus;organelle lumen	catalytic activity;nucleotide binding;protein binding;RNA binding	Pf00009, Pf03143, Pf03144	1915	ENSG00000156508.17	EEF1A1	6	RNA transport; Legionellosis	Translation Factors	Peptide chain elongation; Protein methylation; Neutrophil degranulation; HSF1 activation	16	High	1
FALSE	Master Protein	O95425	Supervillin OS=Homo sapiens OX=9606 GN=SVIL PE=1 SV=2	8	11	11	11	2214	247.6	6.98	29.5	11	cell organization and biogenesis;regulation of biological process	cytoplasm;cytoskeleton;cytosol;membrane;nucleus	protein binding	Pf00626, Pf02209	6840	ENSG00000197321.14	SVIL	10				0	High	1
FALSE	Master Protein	O43707	Alpha-actinin-4 OS=Homo sapiens OX=9606 GN=ACTN4 PE=1 SV=2	13	10	10	4	911	104.8	5.44	28.08	10	cell organization and biogenesis;cellular component movement;regulation of biological process;response to stimulus;transport	cytoplasm;cytoskeleton;cytosol;extracellular;nucleus;organelle lumen	DNA binding;metal ion binding;protein binding;RNA binding	Pf00307, Pf00435, Pf08726, Pf11971, Pf13499	81	ENSG00000282844.1; ENSG00000130402.11	ACTN4	19; CHR_HG26_PATCH	Viral carcinogenesis; Amoebiasis; Arrhythmogenic right ventricular cardiomyopathy (ARVC); Tight junction; Focal adhesion; Adherens junction; Regulation of actin cytoskeleton; Leukocyte transendothelial migration; Systemic lupus erythematosus	Arrhythmogenic Right Ventricular Cardiomyopathy; Primary Focal Segmental Glomerulosclerosis FSGS; Striated Muscle Contraction	Platelet degranulation ; Nephrin family interactions	18	High	1
FALSE	Master Protein	Q9ULV4	Coronin-1C OS=Homo sapiens OX=9606 GN=CORO1C PE=1 SV=1	19	11	11	11	474	53.2	7.08	28.02	11	cell organization and biogenesis;cellular component movement;regulation of biological process;response to stimulus;transport	cytoplasm;cytoskeleton;membrane	protein binding	Pf00400, Pf08953, Pf08954	23603	ENSG00000110880.10	CORO1C	12				0	High	1
FALSE	Master Protein	P02751	Fibronectin OS=Homo sapiens OX=9606 GN=FN1 PE=1 SV=5	7	8	8	8	2477	272.2	5.5	26.97	8												0	High	1
FALSE	Master Protein	Q9NZM1	Myoferlin OS=Homo sapiens OX=9606 GN=MYOF PE=1 SV=1	7	11	11	11	2061	234.6	6.18	26.72	11	cell organization and biogenesis;regulation of biological process;response to stimulus	membrane;nucleus	protein binding	Pf00168, Pf08150, Pf08151, Pf08165	26509	ENSG00000138119.16	MYOF	10		Aryl Hydrocarbon Receptor Pathway; Hepatitis C and Hepatocellular Carcinoma		2	High	1
FALSE	Master Protein	Q9Y4D8	Probable E3 ubiquitin-protein ligase HECTD4 OS=Homo sapiens OX=9606 GN=HECTD4 PE=1 SV=5	3	9	9	9	3996	439.1	6.19	24.64	9	metabolic process	cytoplasm;membrane	catalytic activity;protein binding	Pf00622, Pf00632	283450		HECTD4	12				0	High	1
FALSE	Master Protein	Q8TBC5	Zinc finger and SCAN domain-containing protein 18 OS=Homo sapiens OX=9606 GN=ZSCAN18 PE=1 SV=2	27	7	7	7	510	54.8	4.82	24.09	7	metabolic process;regulation of biological process	nucleus	DNA binding;metal ion binding	Pf00096, Pf02023	65982	ENSG00000121413.12	ZSCAN18	19				0	High	1
FALSE	Master Protein	P54289	Voltage-dependent calcium channel subunit alpha-2/delta-1 OS=Homo sapiens OX=9606 GN=CACNA2D1 PE=1 SV=3	9	8	8	8	1103	124.5	5.27	23.34	8	cellular homeostasis;regulation of biological process;transport	endoplasmic reticulum;membrane	metal ion binding;transporter activity	Pf00092, Pf02743, Pf08399, Pf08473, Pf13519, Pf13768	781	ENSG00000153956.15	CACNA2D1	7	Arrhythmogenic right ventricular cardiomyopathy (ARVC); Dilated cardiomyopathy; MAPK signaling pathway; Oxytocin signaling pathway; Adrenergic signaling in cardiomyocytes; Cardiac muscle contraction; Hypertrophic cardiomyopathy (HCM)	Arrhythmogenic Right Ventricular Cardiomyopathy	Phase 0 - rapid depolarisation; Phase 2 - plateau phase	12	High	1
FALSE	Master Protein	P40939	Trifunctional enzyme subunit alpha, mitochondrial OS=Homo sapiens OX=9606 GN=HADHA PE=1 SV=2	14	6	7	6	763	82.9	9.04	23.11	6	metabolic process;response to stimulus	membrane;mitochondrion	catalytic activity;nucleotide binding;protein binding	Pf00378, Pf00725, Pf02737	3030	ENSG00000084754.10	HADHA	2	Butanoate metabolism; Fatty acid degradation; Propanoate metabolism; Carbon metabolism; Lysine degradation; beta-Alanine metabolism; Fatty acid elongation; Biosynthesis of unsaturated fatty acids; Metabolic pathways; Tryptophan metabolism; Valine, leucine and isoleucine degradation; Fatty acid metabolism	Fatty Acid Beta Oxidation; Mitochondrial LC-Fatty Acid Beta-Oxidation; Valproic acid pathway; Sudden Infant Death Syndrome (SIDS) Susceptibility Pathways	Beta oxidation of hexanoyl-CoA to butanoyl-CoA; Beta oxidation of lauroyl-CoA to decanoyl-CoA-CoA; Beta oxidation of palmitoyl-CoA to myristoyl-CoA; Beta oxidation of myristoyl-CoA to lauroyl-CoA; Acyl chain remodeling of CL; Beta oxidation of decanoyl-CoA to octanoyl-CoA-CoA; mitochondrial fatty acid beta-oxidation of unsaturated fatty acids; Beta oxidation of octanoyl-CoA to hexanoyl-CoA	31	High	1
FALSE	Master Protein	Q99715	Collagen alpha-1(XII) chain OS=Homo sapiens OX=9606 GN=COL12A1 PE=1 SV=2	3	7	8	7	3063	332.9	5.53	22.2	7	cell differentiation;cell organization and biogenesis;metabolic process	extracellular;organelle lumen	protein binding;structural molecule activity	Pf00041, Pf00092, Pf13519	1303	ENSG00000111799.20	COL12A1	6	Protein digestion and absorption		Collagen degradation; Assembly of collagen fibrils and other multimeric structures; Collagen chain trimerization	8	High	1
FALSE	Master Protein	O43854	EGF-like repeat and discoidin I-like domain-containing protein 3 OS=Homo sapiens OX=9606 GN=EDIL3 PE=1 SV=1	21	7	7	7	480	53.7	7.28	22.02	7	development;regulation of biological process	extracellular	metal ion binding;protein binding	Pf00008, Pf00754	10085	ENSG00000164176.12	EDIL3	5				0	High	1
FALSE	Master Protein	P14618	Pyruvate kinase PKM OS=Homo sapiens OX=9606 GN=PKM PE=1 SV=4	24	7	7	7	531	57.9	7.84	21.89	7	cell death;cell organization and biogenesis;metabolic process;response to stimulus;transport	cytoplasm;cytosol;extracellular;mitochondrion;nucleus;organelle lumen	catalytic activity;metal ion binding;nucleotide binding;protein binding;RNA binding	Pf00224, Pf02887	5315	ENSG00000067225.17	PKM	15	Viral carcinogenesis; Central carbon metabolism in cancer; Carbon metabolism; Purine metabolism; Pyruvate metabolism; Type II diabetes mellitus; Glucagon signaling pathway; Glycolysis / Gluconeogenesis; Biosynthesis of amino acids; Metabolic pathways	Photodynamic therapy-induced HIF-1 survival signaling; Amino Acid metabolism; Glycolysis and Gluconeogenesis	Glycolysis; Neutrophil degranulation	20	High	1
FALSE	Master Protein	P36578	60S ribosomal protein L4 OS=Homo sapiens OX=9606 GN=RPL4 PE=1 SV=5	25	8	8	8	427	47.7	11.06	21.82	8	cell organization and biogenesis;metabolic process;transport	cytoplasm;cytosol;endoplasmic reticulum;membrane;nucleus;ribosome	protein binding;RNA binding;structural molecule activity	Pf00573, Pf14374	6124	ENSG00000174444.14	RPL4	15	Ribosome	Cytoplasmic Ribosomal Proteins	Peptide chain elongation; Eukaryotic Translation Termination; Viral mRNA Translation; L13a-mediated translational silencing of Ceruloplasmin expression; Nonsense Mediated Decay (NMD) independent of the Exon Junction Complex (EJC); Selenocysteine synthesis; Nonsense Mediated Decay (NMD) enhanced by the Exon Junction Complex (EJC); GTP hydrolysis and joining of the 60S ribosomal subunit; Major path…	34	High	1
FALSE	Master Protein	Q14254	Flotillin-2 OS=Homo sapiens OX=9606 GN=FLOT2 PE=1 SV=2	20	7	7	7	428	47	5.25	21.52	7	cell organization and biogenesis;regulation of biological process	cytoskeleton;endosome;membrane	protein binding	Pf01145	2319	ENSG00000132589.15	FLOT2	17	Insulin signaling pathway	Angiopoietin Like Protein 8 Regulatory Pathway; Insulin Signaling	Synaptic adhesion-like molecules	6	High	1
FALSE	Master Protein	O14974	Protein phosphatase 1 regulatory subunit 12A OS=Homo sapiens OX=9606 GN=PPP1R12A PE=1 SV=1	9	9	9	9	1030	115.2	5.4	21.03	9	cell organization and biogenesis;metabolic process;regulation of biological process;response to stimulus	chromosome;cytoplasm;cytoskeleton;cytosol	enzyme regulator activity;protein binding;signal transducer activity	Pf00023, Pf03961, Pf12796, Pf13606, Pf13637, Pf13857	4659	ENSG00000058272.16	PPP1R12A	12	Vascular smooth muscle contraction; cGMP-PKG signaling pathway; Oxytocin signaling pathway; Focal adhesion; Proteoglycans in cancer; Regulation of actin cytoskeleton; cAMP signaling pathway; Platelet activation	Focal Adhesion; Regulation of Actin Cytoskeleton	RHO GTPases activate PAKs; RHO GTPases Activate ROCKs; Regulation of PLK1 Activity at G2/M Transition; RHO GTPases activate PKNs; RHO GTPases activate CIT	22	High	1
FALSE	Master Protein	Q5JWF2	Guanine nucleotide-binding protein G(s) subunit alpha isoforms XLas OS=Homo sapiens OX=9606 GN=GNAS PE=1 SV=2	10	7	7	6	1037	111	5.03	20.64	7	metabolic process;regulation of biological process;response to stimulus	cytosol;membrane	catalytic activity;metal ion binding;nucleotide binding;protein binding;signal transducer activity	Pf00025, Pf00503, Pf08477	2778	ENSG00000087460.24	GNAS	20		Human Thyroid Stimulating Hormone (TSH) signaling pathway; Endothelin Pathways; Corticotropin-releasing hormone signaling pathway; Common Pathways Underlying Drug Addiction; Myometrial Relaxation and Contraction Pathways; G Protein Signaling Pathways; Calcium Regulation in the Cardiac Cell; Estrogen signaling pathway; Serotonin Receptor 4/6/7 and NR3C Signaling	G alpha (z) signalling events; Prostacyclin signalling through prostacyclin receptor; PKA activation in glucagon signalling; G alpha (s) signalling events; Glucagon-type ligand receptors; G alpha (i) signalling events; Glucagon-like Peptide-1 (GLP1) regulates insulin secretion; Hedgehog 'off' state; Vasopressin regulates renal water homeostasis via Aquaporins	32	High	1
FALSE	Master Protein	Q07065	Cytoskeleton-associated protein 4 OS=Homo sapiens OX=9606 GN=CKAP4 PE=1 SV=2	16	7	7	7	602	66	5.92	20.44	7	metabolic process;transport	cytoplasm;cytoskeleton;cytosol;endoplasmic reticulum;membrane;organelle lumen	RNA binding	Pf13166	10970	ENSG00000136026.13	CKAP4	12	Protein processing in endoplasmic reticulum		Post-translational protein phosphorylation; Regulation of Insulin-like Growth Factor (IGF) transport and uptake by Insulin-like Growth Factor Binding Proteins (IGFBPs); Surfactant metabolism; Neutrophil degranulation	9	High	1
FALSE	Master Protein	P62701	40S ribosomal protein S4, X isoform OS=Homo sapiens OX=9606 GN=RPS4X PE=1 SV=2	27	7	7	7	263	29.6	10.15	19.34	7	cell organization and biogenesis;development;metabolic process;regulation of biological process;transport	cytoplasm;cytosol;membrane;ribosome	protein binding;RNA binding;structural molecule activity	Pf00900, Pf08071	6191	ENSG00000198034.10	RPS4X	X	Ribosome	Cytoplasmic Ribosomal Proteins	Peptide chain elongation; Eukaryotic Translation Termination; Viral mRNA Translation; Formation of the ternary complex, and subsequently, the 43S complex; L13a-mediated translational silencing of Ceruloplasmin expression; Selenocysteine synthesis; Nonsense Mediated Decay (NMD) independent of the Exon Junction Complex (EJC); Nonsense Mediated Decay (NMD) enhanced by the Exon Junction Complex (EJC)…	38	High	1
FALSE	Master Protein	P04843	Dolichyl-diphosphooligosaccharide--protein glycosyltransferase subunit 1 OS=Homo sapiens OX=9606 GN=RPN1 PE=1 SV=1	17	6	6	6	607	68.5	6.38	18.91	6	metabolic process	cytosol;endoplasmic reticulum;membrane	catalytic activity;protein binding;RNA binding	Pf04597	6184	ENSG00000163902.11	RPN1	3	N-Glycan biosynthesis; Protein processing in endoplasmic reticulum; Metabolic pathways	Proteasome Degradation	Asparagine N-linked glycosylation; SRP-dependent cotranslational protein targeting to membrane	9	High	1
FALSE	Master Protein	P07996	Thrombospondin-1 OS=Homo sapiens OX=9606 GN=THBS1 PE=1 SV=2	8	7	7	7	1170	129.3	4.94	18.66	7	cell organization and biogenesis;cellular component movement;defense response;metabolic process;regulation of biological process;response to stimulus;transport	cell surface;cytoplasm;endoplasmic reticulum;extracellular;organelle lumen	metal ion binding;protein binding	Pf00090, Pf00093, Pf02412, Pf05735, Pf12947	7057	ENSG00000137801.10	THBS1	15	TGF-beta signaling pathway; MicroRNAs in cancer; Rap1 signaling pathway; Phagosome; Focal adhesion; Malaria; Proteoglycans in cancer; p53 signaling pathway; Bladder cancer; ECM-receptor interaction; PI3K-Akt signaling pathway	Bladder Cancer; Apoptosis-related network due to altered Notch3 in ovarian cancer; miRNA targets in ECM and membrane receptors; Focal Adhesion; TGF-beta Signaling Pathway; Focal Adhesion-PI3K-Akt-mTOR-signaling pathway; Inflammatory Response Pathway; TGF-beta Receptor Signaling; Senescence and Autophagy in Cancer	Platelet degranulation ; Integrin cell surface interactions; RUNX1 regulates genes involved in megakaryocyte differentiation and platelet function; Defective B3GALTL causes Peters-plus syndrome (PpS); O-glycosylation of TSR domain-containing proteins; Signaling by PDGF; Syndecan interactions	44	High	1
FALSE	Master Protein	P16070	CD44 antigen OS=Homo sapiens OX=9606 GN=CD44 PE=1 SV=3	6	4	6	4	742	81.5	5.33	18.5	4	cell organization and biogenesis;cellular component movement;metabolic process;regulation of biological process;response to stimulus;transport	cell surface;cytosol;Golgi;membrane	protein binding;receptor activity;signal transducer activity	Pf00193	960	ENSG00000026508.17	CD44	11	Hematopoietic cell lineage; MicroRNAs in cancer; Epstein-Barr virus infection; Proteoglycans in cancer; ECM-receptor interaction; Shigellosis	Hepatitis C and Hepatocellular Carcinoma; Wnt Signaling Pathway and Pluripotency; Senescence and Autophagy in Cancer	Integrin cell surface interactions; Degradation of the extracellular matrix; Neutrophil degranulation; Hyaluronan uptake and degradation; Interferon gamma signaling; Cell surface interactions at the vascular wall	25	High	1
FALSE	Master Protein	O60271	C-Jun-amino-terminal kinase-interacting protein 4 OS=Homo sapiens OX=9606 GN=SPAG9 PE=1 SV=4	8	7	7	7	1321	146.1	5.15	18.48	7	cell differentiation;cell organization and biogenesis;regulation of biological process;transport	cytoplasm;cytosol	protein binding;structural molecule activity	Pf09744	9043	ENSG00000008294.20	SPAG9	17			CDO in myogenesis	3	High	1
FALSE	Master Protein	P06576	ATP synthase subunit beta, mitochondrial OS=Homo sapiens OX=9606 GN=ATP5F1B PE=1 SV=3	21	6	6	6	529	56.5	5.4	17.99	6	cell differentiation;cell organization and biogenesis;cellular homeostasis;metabolic process;regulation of biological process;transport	cell surface;membrane;mitochondrion;nucleus;organelle lumen	catalytic activity;nucleotide binding;protein binding;transporter activity	Pf00006, Pf00306, Pf02874	506	ENSG00000110955.8	ATP5B	12	Huntington's disease; Parkinson's disease; Alzheimer's disease; Oxidative phosphorylation; Metabolic pathways	Electron Transport Chain; Oxidative phosphorylation	Transcriptional activation of mitochondrial biogenesis; Cristae formation; Mitochondrial protein import; Formation of ATP by chemiosmotic coupling; Metabolism of proteins	17	High	1
FALSE	Master Protein	O75955	Flotillin-1 OS=Homo sapiens OX=9606 GN=FLOT1 PE=1 SV=3	17	5	6	5	427	47.3	7.49	17.86	5	cell organization and biogenesis;regulation of biological process;response to stimulus;transport	cytoskeleton;endosome;membrane	protein binding	Pf01145	10211	ENSG00000206379.12; ENSG00000230143.9; ENSG00000137312.14; ENSG00000206480.11; ENSG00000232280.9	FLOT1	6; CHR_HSCHR6_MHC_DBB_CTG1; CHR_HSCHR6_MHC_SSTO_CTG1; CHR_HSCHR6_MHC_QBL_CTG1; CHR_HSCHR6_MHC_COX_CTG1	Insulin signaling pathway	Angiopoietin Like Protein 8 Regulatory Pathway; Insulin Signaling	Synaptic adhesion-like molecules	6	High	1
FALSE	Master Protein	P30050	60S ribosomal protein L12 OS=Homo sapiens OX=9606 GN=RPL12 PE=1 SV=1	38	4	5	4	165	17.8	9.42	17.46	4	cell organization and biogenesis;metabolic process;transport	cytosol;membrane;ribosome	protein binding;RNA binding;structural molecule activity	Pf00298, Pf03946	6136	ENSG00000197958.12	RPL12	9	Ribosome	Cytoplasmic Ribosomal Proteins	Peptide chain elongation; Eukaryotic Translation Termination; Viral mRNA Translation; L13a-mediated translational silencing of Ceruloplasmin expression; Nonsense Mediated Decay (NMD) independent of the Exon Junction Complex (EJC); Selenocysteine synthesis; Nonsense Mediated Decay (NMD) enhanced by the Exon Junction Complex (EJC); GTP hydrolysis and joining of the 60S ribosomal subunit; Major path…	34	High	1
FALSE	Master Protein	P04406	Glyceraldehyde-3-phosphate dehydrogenase OS=Homo sapiens OX=9606 GN=GAPDH PE=1 SV=3	25	6	6	6	335	36	8.46	17.15	6	cell death;cell organization and biogenesis;defense response;metabolic process;regulation of biological process;response to stimulus	cytoplasm;cytoskeleton;cytosol;membrane;nucleus	catalytic activity;enzyme regulator activity;nucleotide binding;protein binding	Pf00044, Pf02800	2597	ENSG00000111640.14	GAPDH	12	HIF-1 signaling pathway; Carbon metabolism; Alzheimer's disease; Glycolysis / Gluconeogenesis; Biosynthesis of amino acids; Metabolic pathways	Cori Cycle; Alzheimers Disease; Glycolysis and Gluconeogenesis; Sudden Infant Death Syndrome (SIDS) Susceptibility Pathways	Gluconeogenesis; Glycolysis	15	High	1
FALSE	Master Protein	Q9Y490	Talin-1 OS=Homo sapiens OX=9606 GN=TLN1 PE=1 SV=3	4	6	6	6	2541	269.6	6.07	16.87	6	cell organization and biogenesis;cellular component movement;regulation of biological process;response to stimulus;transport	cell surface;cytoplasm;cytoskeleton;cytosol;extracellular;membrane	protein binding;structural molecule activity	Pf00373, Pf01608, Pf02174, Pf08913, Pf09141, Pf09379	7094	ENSG00000137076.20	TLN1	9	Rap1 signaling pathway; HTLV-I infection; Focal adhesion; Platelet activation	Integrin-mediated Cell Adhesion; Primary Focal Segmental Glomerulosclerosis FSGS; Focal Adhesion	SEMA3A-Plexin repulsion signaling by inhibiting Integrin adhesion; Signaling by BRAF and RAF fusions; MAP2K and MAPK activation; Smooth Muscle Contraction; XBP1(S) activates chaperone genes; GRB2:SOS provides linkage to MAPK signaling for Integrins ; Signaling by RAS mutants; Signaling by high-kinase activity BRAF mutants; Signaling by moderate kinase activity BRAF mutants; p130Cas linkage to MAP…	43	High	1
FALSE	Master Protein	Q69YQ0	Cytospin-A OS=Homo sapiens OX=9606 GN=SPECC1L PE=1 SV=2	8	6	6	6	1117	124.5	5.72	16.64	6	cell division;metabolic process	cytoplasm;cytoskeleton;cytosol	protein binding;structural molecule activity	Pf00038, Pf00307, Pf01920, Pf02463, Pf03251, Pf04111, Pf04156, Pf05667, Pf05701, Pf08317, Pf11971, Pf12128, Pf13166	23384		SPECC1L	22				0	High	1
FALSE	Master Protein	Q01995	Transgelin OS=Homo sapiens OX=9606 GN=TAGLN PE=1 SV=4	22	4	6	4	201	22.6	8.84	16.34	4	cell differentiation	cytoplasm	protein binding	Pf00307, Pf00402	6876	ENSG00000149591.16	TAGLN	11				0	High	1
FALSE	Master Protein	P62917	60S ribosomal protein L8 OS=Homo sapiens OX=9606 GN=RPL8 PE=1 SV=2	26	5	5	5	257	28	11.03	16.31	5	cell organization and biogenesis;metabolic process;response to stimulus;transport	cytoplasm;cytosol;membrane;ribosome	RNA binding;structural molecule activity	Pf00181, Pf03947	6132	ENSG00000161016.17	RPL8	8	Ribosome	Cytoplasmic Ribosomal Proteins	Peptide chain elongation; Eukaryotic Translation Termination; Viral mRNA Translation; L13a-mediated translational silencing of Ceruloplasmin expression; Nonsense Mediated Decay (NMD) independent of the Exon Junction Complex (EJC); Selenocysteine synthesis; Nonsense Mediated Decay (NMD) enhanced by the Exon Junction Complex (EJC); GTP hydrolysis and joining of the 60S ribosomal subunit; Major path…	34	High	1
FALSE	Master Protein	P35908	Keratin, type II cytoskeletal 2 epidermal OS=Homo sapiens OX=9606 GN=KRT2 PE=1 SV=2	13	5	5	5	639	65.4	8	16.07	5	cell death;cell organization and biogenesis;cell proliferation;cellular component movement;metabolic process	cytoskeleton;cytosol;membrane;nucleus	protein binding;structural molecule activity	Pf00038, Pf08614, Pf12128, Pf13166	3849	ENSG00000172867.3	KRT2	12			Formation of the cornified envelope	3	High	1
FALSE	Master Protein	P62081	40S ribosomal protein S7 OS=Homo sapiens OX=9606 GN=RPS7 PE=1 SV=1	28	5	5	5	194	22.1	10.1	15.72	5	cell organization and biogenesis;metabolic process;regulation of biological process;transport	cytoplasm;cytoskeleton;cytosol;membrane;nucleus;ribosome	protein binding;RNA binding;structural molecule activity	Pf01251	6201	ENSG00000171863.12	RPS7	2	Ribosome	Cytoplasmic Ribosomal Proteins	Peptide chain elongation; Eukaryotic Translation Termination; Viral mRNA Translation; Formation of the ternary complex, and subsequently, the 43S complex; L13a-mediated translational silencing of Ceruloplasmin expression; Selenocysteine synthesis; Nonsense Mediated Decay (NMD) independent of the Exon Junction Complex (EJC); Nonsense Mediated Decay (NMD) enhanced by the Exon Junction Complex (EJC)…	39	High	1
FALSE	Master Protein	P0CG39	POTE ankyrin domain family member J OS=Homo sapiens OX=9606 GN=POTEJ PE=3 SV=1	5	4	6	1	1038	117.3	5.97	15.33	4			protein binding	Pf00022, Pf00023, Pf12796, Pf13606, Pf13637, Pf13857, Pf14915	653781	ENSG00000222038.3	POTEJ	2				0	High	1
FALSE	Master Protein	P13645	Keratin, type I cytoskeletal 10 OS=Homo sapiens OX=9606 GN=KRT10 PE=1 SV=6	13	5	5	4	584	58.8	5.21	15.1	5	cell death;cell differentiation;metabolic process	cytoplasm;cytoskeleton;cytosol;membrane;nucleus	structural molecule activity	Pf00038, Pf04111	3858	ENSG00000186395.7	KRT10	17	Staphylococcus aureus infection		Formation of the cornified envelope	4	High	1
FALSE	Master Protein	Q6NZI2	Caveolae-associated protein 1 OS=Homo sapiens OX=9606 GN=CAVIN1 PE=1 SV=1	15	4	5	4	390	43.5	5.6	14.92	4	metabolic process;regulation of biological process	cytoplasm;cytosol;endoplasmic reticulum;membrane;mitochondrion;nucleus	protein binding;RNA binding	Pf15237	284119	ENSG00000177469.12	PTRF; CAVIN1	17			RNA Polymerase I Transcription Termination	3	High	1
FALSE	Master Protein	P11142	Heat shock cognate 71 kDa protein OS=Homo sapiens OX=9606 GN=HSPA8 PE=1 SV=1	12	5	5	5	646	70.9	5.52	14.53	5	cell communication;cell organization and biogenesis;metabolic process;regulation of biological process;response to stimulus;transport	cytoplasm;cytosol;endosome;extracellular;membrane;nucleus;organelle lumen;spliceosomal complex	catalytic activity;nucleotide binding;protein binding;RNA binding	Pf00012, Pf02463, Pf06723	3312	ENSG00000109971.13	HSPA8	11	Endocytosis; Longevity regulating pathway - multiple species; Epstein-Barr virus infection; Spliceosome; MAPK signaling pathway; Protein processing in endoplasmic reticulum; Toxoplasmosis; Measles; Influenza A; Estrogen signaling pathway; Legionellosis; Antigen processing and presentation	Parkin-Ubiquitin Proteasomal System pathway; MAPK Signaling Pathway; Exercise-induced Circadian Regulation	Protein methylation; Clathrin-mediated endocytosis; Regulation of HSF1-mediated heat shock response; Golgi Associated Vesicle Biogenesis; GABA synthesis, release, reuptake and degradation; Lysosome Vesicle Biogenesis; CHL1 interactions; AUF1 (hnRNP D0) binds and destabilizes mRNA; Attenuation phase; Neutrophil degranulation; mRNA Splicing - Major Pathway; Interleukin-4 and 13 signaling; HSP90 cha…	52	High	1
FALSE	Master Protein	P63104	14-3-3 protein zeta/delta OS=Homo sapiens OX=9606 GN=YWHAZ PE=1 SV=1	17	3	5	2	245	27.7	4.79	14.48	3	cell organization and biogenesis;metabolic process;regulation of biological process;response to stimulus;transport	cytoplasm;cytosol;membrane;mitochondrion;nucleus	catalytic activity;protein binding;RNA binding	Pf00244	7534	ENSG00000164924.17	YWHAZ	8	Viral carcinogenesis; Pathogenic Escherichia coli infection; Hepatitis B; Epstein-Barr virus infection; Hippo signaling pathway; Oocyte meiosis; Cell cycle; PI3K-Akt signaling pathway	Cell Cycle; Prolactin Signaling Pathway; Pathogenic Escherichia coli infection; Myometrial Relaxation and Contraction Pathways; Calcium Regulation in the Cardiac Cell; Sudden Infant Death Syndrome (SIDS) Susceptibility Pathways	Chk1/Chk2(Cds1) mediated inactivation of Cyclin B:Cdk1 complex; Interleukin-3, 5 and GM-CSF signaling; KSRP (KHSRP) binds and destabilizes mRNA; Activation of BAD and translocation to mitochondria ; GP1b-IX-V activation signalling; Translocation of GLUT4 to the plasma membrane; Rap1 signalling; Deactivation of the beta-catenin transactivating complex; TP53 Regulates Metabolic Genes; RHO GTPases a…	51	High	1
FALSE	Master Protein	P39019	40S ribosomal protein S19 OS=Homo sapiens OX=9606 GN=RPS19 PE=1 SV=2	35	6	6	6	145	16.1	10.32	14.45	6	cell differentiation;cell organization and biogenesis;cellular component movement;defense response;metabolic process;regulation of biological process;response to stimulus;transport	cytoplasm;cytosol;membrane;nucleus;ribosome	protein binding;RNA binding;structural molecule activity	Pf01090	6223	ENSG00000105372.6	RPS19	19	Ribosome	Cytoplasmic Ribosomal Proteins	Peptide chain elongation; Eukaryotic Translation Termination; Viral mRNA Translation; Formation of the ternary complex, and subsequently, the 43S complex; L13a-mediated translational silencing of Ceruloplasmin expression; Selenocysteine synthesis; Nonsense Mediated Decay (NMD) independent of the Exon Junction Complex (EJC); Nonsense Mediated Decay (NMD) enhanced by the Exon Junction Complex (EJC)…	38	High	1
FALSE	Master Protein	P09651	Heterogeneous nuclear ribonucleoprotein A1 OS=Homo sapiens OX=9606 GN=HNRNPA1 PE=1 SV=5	20	5	5	5	372	38.7	9.13	14.43	5	cell communication;metabolic process;regulation of biological process;response to stimulus;transport	cytoplasm;membrane;nucleus;spliceosomal complex	DNA binding;protein binding;RNA binding	Pf00076, Pf13893, Pf14259	3178	ENSG00000135486.17	HNRNPA1	12	Spliceosome	mRNA Processing	mRNA Splicing - Major Pathway; FGFR2 alternative splicing	11	High	1
FALSE	Master Protein	P14625	Endoplasmin OS=Homo sapiens OX=9606 GN=HSP90B1 PE=1 SV=1	8	5	5	5	803	92.4	4.84	14.29	5	cell organization and biogenesis;metabolic process;regulation of biological process;response to stimulus;transport	cytosol;endoplasmic reticulum;extracellular;membrane;nucleus;organelle lumen	metal ion binding;nucleotide binding;protein binding;RNA binding	Pf00183, Pf02518, Pf13589	7184	ENSG00000166598.14	HSP90B1	12	Pathways in cancer; Prostate cancer; Protein processing in endoplasmic reticulum; Thyroid hormone synthesis; Estrogen signaling pathway; PI3K-Akt signaling pathway	Photodynamic therapy-induced unfolded protein response; Focal Adhesion-PI3K-Akt-mTOR-signaling pathway; Sudden Infant Death Syndrome (SIDS) Susceptibility Pathways	Post-translational protein phosphorylation; Regulation of Insulin-like Growth Factor (IGF) transport and uptake by Insulin-like Growth Factor Binding Proteins (IGFBPs); ATF6 (ATF6-alpha) activates chaperone genes; Interleukin-4 and 13 signaling; Trafficking and processing of endosomal TLR; Scavenging by Class A Receptors	26	High	1
FALSE	Master Protein	P62879	Guanine nucleotide-binding protein G(I)/G(S)/G(T) subunit beta-2 OS=Homo sapiens OX=9606 GN=GNB2 PE=1 SV=3	25	4	4	2	340	37.3	6	14.28	4	metabolic process;regulation of biological process;response to stimulus	cytoplasm;cytosol;membrane	catalytic activity;protein binding;signal transducer activity	Pf00400	2783	ENSG00000172354.9	GNB2	7	Dopaminergic synapse; Serotonergic synapse; Glutamatergic synapse; Circadian entrainment; Morphine addiction; Pathways in cancer; Retrograde endocannabinoid signaling; GABAergic synapse; Alcoholism; Ras signaling pathway; Chemokine signaling pathway; Cholinergic synapse; PI3K-Akt signaling pathway	Corticotropin-releasing hormone signaling pathway; Myometrial Relaxation and Contraction Pathways; G Protein Signaling Pathways; Chemokine signaling pathway; Focal Adhesion-PI3K-Akt-mTOR-signaling pathway; Calcium Regulation in the Cardiac Cell	G alpha (z) signalling events; Activation of G protein gated Potassium channels; Cooperation of PDCL (PhLP1) and TRiC/CCT in G-protein beta folding; Glucagon-type ligand receptors; Thromboxane signalling through TP receptor; ADP signalling through P2Y purinoceptor 1; G beta:gamma signalling through PI3Kgamma; Vasopressin regulates renal water homeostasis via Aquaporins; G-protein activation; Inhi…	74	High	1
FALSE	Master Protein	P07355	Annexin A2 OS=Homo sapiens OX=9606 GN=ANXA2 PE=1 SV=2	16	4	4	4	339	38.6	7.75	14.22	4	cell organization and biogenesis;metabolic process;regulation of biological process;response to stimulus;transport	cell surface;cytoplasm;cytosol;endoplasmic reticulum;endosome;extracellular;membrane;nucleus;organelle lumen	enzyme regulator activity;metal ion binding;protein binding;RNA binding	Pf00191	302	ENSG00000182718.16	ANXA2	15		Prostaglandin Synthesis and Regulation	Dissolution of Fibrin Clot; Gene and protein expression by JAK-STAT signaling after Interleukin-12 stimulation; Smooth Muscle Contraction; Neutrophil degranulation; Interleukin-12 family signaling	12	High	1
FALSE	Master Protein	Q05682	Caldesmon OS=Homo sapiens OX=9606 GN=CALD1 PE=1 SV=3	10	5	5	5	793	93.2	5.66	14.16	5	cellular component movement	cytoplasm;cytoskeleton;cytosol;membrane	protein binding	Pf02029	800	ENSG00000122786.19	CALD1	7	Vascular smooth muscle contraction	Myometrial Relaxation and Contraction Pathways	Smooth Muscle Contraction	4	High	1
FALSE	Master Protein	P61586	Transforming protein RhoA OS=Homo sapiens OX=9606 GN=RHOA PE=1 SV=1	32	5	5	5	193	21.8	6.1	14.13	5	cell differentiation;cell division;cell organization and biogenesis;cellular component movement;metabolic process;regulation of biological process;response to stimulus;transport	cytoplasm;cytoskeleton;cytosol;endosome;membrane	catalytic activity;nucleotide binding;protein binding	Pf00025, Pf00071, Pf08477	387	ENSG00000067560.10	RHOA	3	Viral carcinogenesis; Endocytosis; TGF-beta signaling pathway; T cell receptor signaling pathway; NOD-like receptor signaling pathway; Tight junction; Vascular smooth muscle contraction; Pathogenic Escherichia coli infection; MicroRNAs in cancer; Phospholipase D signaling pathway; cGMP-PKG signaling pathway; Neurotrophin signaling pathway; Rap1 signaling pathway; Oxytocin signaling pathway; Color…	Androgen receptor signaling pathway; Physiological and Pathological Hypertrophy of the Heart; MicroRNAs in cardiomyocyte hypertrophy; Leptin signaling pathway; Pathogenic Escherichia coli infection; AGE/RAGE pathway; Corticotropin-releasing hormone signaling pathway; Spinal Cord Injury; Alpha 6 Beta 4 signaling pathway; Focal Adhesion; G Protein Signaling Pathways; Wnt Signaling Pathway Netpath; …	Rho GTPase cycle; Ovarian tumor domain proteases; G beta:gamma signalling through PI3Kgamma; RHO GTPases activate CIT; PCP/CE pathway; PI3K/AKT activation; SLIT2:ROBO1 increases RHOA activity; EPHA-mediated growth cone collapse; EPHB-mediated forward signaling; ERBB2 Regulates Cell Motility; Neutrophil degranulation; TGF-beta receptor signaling in EMT (epithelial to mesenchymal transition); Sema4…	111	High	1
FALSE	Master Protein	Q13813	Spectrin alpha chain, non-erythrocytic 1 OS=Homo sapiens OX=9606 GN=SPTAN1 PE=1 SV=3	3	4	4	4	2472	284.4	5.35	14.05	4	cell organization and biogenesis;cellular component movement;metabolic process;regulation of biological process;response to stimulus;transport	cytoplasm;cytoskeleton;cytosol;extracellular;membrane;organelle lumen	metal ion binding;protein binding;structural molecule activity	Pf00018, Pf00036, Pf00435, Pf07653, Pf08239, Pf08726, Pf13405, Pf13499, Pf14604	6709	ENSG00000197694.15	SPTAN1	9	Tight junction; Apoptosis	Fas Ligand (FasL) pathway and Stress induction of Heat Shock Proteins (HSP) regulation	Interaction between L1 and Ankyrins; Caspase-mediated cleavage of cytoskeletal proteins; NCAM signaling for neurite out-growth; Nephrin family interactions; Neutrophil degranulation; COPI-mediated anterograde transport; RAF/MAP kinase cascade; Interleukin-20 family signaling	33	High	1
FALSE	Master Protein	Q9ULH0	Kinase D-interacting substrate of 220 kDa OS=Homo sapiens OX=9606 GN=KIDINS220 PE=1 SV=3	5	5	5	5	1771	196.4	6.62	13.93	5	cell organization and biogenesis;regulation of biological process;response to stimulus	cytosol;endosome;membrane	enzyme regulator activity;protein binding	Pf00023, Pf07693, Pf12796, Pf13606, Pf13637, Pf13857	57498	ENSG00000134313.15	KIDINS220	2	Neurotrophin signaling pathway	Brain-Derived Neurotrophic Factor (BDNF) signaling pathway	ARMS-mediated activation	9	High	1
FALSE	Master Protein	Q969G5	Caveolae-associated protein 3 OS=Homo sapiens OX=9606 GN=CAVIN3 PE=1 SV=3	24	5	5	5	261	27.7	6.43	13.91	5	cell organization and biogenesis;regulation of biological process	cytoplasm;cytosol;membrane	protein binding	Pf15237	112464	ENSG00000170955.9	PRKCDBP; CAVIN3	11				0	High	1
FALSE	Master Protein	P52272	Heterogeneous nuclear ribonucleoprotein M OS=Homo sapiens OX=9606 GN=HNRNPM PE=1 SV=3	8	5	5	5	730	77.5	8.7	13.77	5	metabolic process;regulation of biological process;response to stimulus	membrane;nucleus;spliceosomal complex	protein binding;RNA binding	Pf00076, Pf11532, Pf11608, Pf13893, Pf14259	4670	ENSG00000099783.11	HNRNPM	19	Spliceosome	mRNA Processing	mRNA Splicing - Major Pathway; FGFR2 alternative splicing	11	High	1
FALSE	Master Protein	Q9BUF5	Tubulin beta-6 chain OS=Homo sapiens OX=9606 GN=TUBB6 PE=1 SV=1	14	4	4	2	446	49.8	4.88	13.15	4	cell organization and biogenesis	cytoplasm;cytoskeleton;nucleus	catalytic activity;nucleotide binding;structural molecule activity	Pf00091, Pf03953, Pf10644	84617	ENSG00000176014.12	TUBB6	18	Pathogenic Escherichia coli infection; Gap junction; Phagosome	Pathogenic Escherichia coli infection; Parkin-Ubiquitin Proteasomal System pathway	COPI-independent Golgi-to-ER retrograde traffic; COPI-dependent Golgi-to-ER retrograde traffic; Carboxyterminal post-translational modifications of tubulin; Recruitment of NuMA to mitotic centrosomes; Hedgehog 'off' state; Translocation of GLUT4 to the plasma membrane; Prefoldin mediated transfer of substrate to CCT/TriC; Microtubule-dependent trafficking of connexons from Golgi to the plasma mem…	65	High	1
FALSE	Master Protein	P32969	60S ribosomal protein L9 OS=Homo sapiens OX=9606 GN=RPL9 PE=1 SV=1	40	4	4	4	192	21.9	9.95	13.06	4	cell organization and biogenesis;metabolic process;transport	cytosol;membrane;nucleus;ribosome	protein binding;RNA binding;structural molecule activity	Pf00347	6133	ENSG00000163682.15	RPL9	4	Ribosome	Cytoplasmic Ribosomal Proteins	Peptide chain elongation; Eukaryotic Translation Termination; Viral mRNA Translation; L13a-mediated translational silencing of Ceruloplasmin expression; Nonsense Mediated Decay (NMD) independent of the Exon Junction Complex (EJC); Selenocysteine synthesis; Nonsense Mediated Decay (NMD) enhanced by the Exon Junction Complex (EJC); GTP hydrolysis and joining of the 60S ribosomal subunit; Major path…	34	High	1
FALSE	Master Protein	P08754	Guanine nucleotide-binding protein G(i) subunit alpha OS=Homo sapiens OX=9606 GN=GNAI3 PE=1 SV=3	19	5	5	2	354	40.5	5.69	12.94	5	cell division;cell organization and biogenesis;metabolic process;regulation of biological process;response to stimulus;transport	cytoplasm;cytoskeleton;Golgi;membrane;nucleus	catalytic activity;metal ion binding;nucleotide binding;protein binding;signal transducer activity	Pf00025, Pf00503	2773	ENSG00000065135.10	GNAI3	1	Dopaminergic synapse; Chagas disease (American trypanosomiasis); Serotonergic synapse; Tight junction; Glutamatergic synapse; cGMP-PKG signaling pathway; Renin secretion; Rap1 signaling pathway; Progesterone-mediated oocyte maturation; Oxytocin signaling pathway; Circadian entrainment; Morphine addiction; Pathways in cancer; Gap junction; Adrenergic signaling in cardiomyocytes; Pertussis; Toxopla…	Human Thyroid Stimulating Hormone (TSH) signaling pathway; Signal Transduction of S1P Receptor; G Protein Signaling Pathways; Chemokine signaling pathway; Calcium Regulation in the Cardiac Cell	G alpha (z) signalling events; Cooperation of PDCL (PhLP1) and TRiC/CCT in G-protein beta folding; G alpha (s) signalling events; PLC beta mediated events; ADP signalling through P2Y purinoceptor 12; Adenylate cyclase inhibitory pathway; G-protein activation	65	High	1
FALSE	Master Protein	P35052	Glypican-1 OS=Homo sapiens OX=9606 GN=GPC1 PE=1 SV=2	11	4	4	4	558	61.6	7.3	12.69	4	cell differentiation;cellular component movement;metabolic process;regulation of biological process	cytosol;endosome;extracellular;membrane;organelle lumen	metal ion binding;protein binding	Pf01153	2817	ENSG00000063660.8	GPC1	2	Proteoglycans in cancer	VEGFA-VEGFR2 Signaling Pathway	Defective B4GALT7 causes EDS, progeroid type; Retinoid metabolism and transport; Defective EXT2 causes exostoses 2; Defective EXT1 causes exostoses 1, TRPS2 and CHDS; Signaling by GPCR; HS-GAG biosynthesis; A tetrasaccharide linker sequence is required for GAG synthesis; Signaling by ROBO receptors; Cell surface interactions at the vascular wall; Defective B3GALT6 causes EDSP2 and SEMDJL1; HS-GAG…	29	High	1
FALSE	Master Protein	P20042	Eukaryotic translation initiation factor 2 subunit 2 OS=Homo sapiens OX=9606 GN=EIF2S2 PE=1 SV=2	17	5	5	5	333	38.4	5.8	12.43	5	cell proliferation;metabolic process;transport	cytoplasm;cytosol;nucleus	metal ion binding;protein binding;RNA binding	Pf01873, Pf04147	8894	ENSG00000125977.6	EIF2S2	20	RNA transport	Translation Factors; Brain-Derived Neurotrophic Factor (BDNF) signaling pathway	Formation of the ternary complex, and subsequently, the 43S complex; L13a-mediated translational silencing of Ceruloplasmin expression; ABC-family proteins mediated transport; Translation initiation complex formation; GTP hydrolysis and joining of the 60S ribosomal subunit; Recycling of eIF2:GDP; Ribosomal scanning and start codon recognition	16	High	1
FALSE	Master Protein	P04264	Keratin, type II cytoskeletal 1 OS=Homo sapiens OX=9606 GN=KRT1 PE=1 SV=6	10	5	5	5	644	66	8.12	12.42	5	cell death;defense response;metabolic process;regulation of biological process;response to stimulus;transport	cytoskeleton;cytosol;extracellular;membrane;nucleus	catalytic activity;motor activity;protein binding;receptor activity;structural molecule activity	Pf00038, Pf01576, Pf05103, Pf05957, Pf12128, Pf13166, Pf13514	3848	ENSG00000167768.4	KRT1	12		Corticotropin-releasing hormone signaling pathway	Formation of the cornified envelope; Neutrophil degranulation	7	High	1
FALSE	Master Protein	O75369	Filamin-B OS=Homo sapiens OX=9606 GN=FLNB PE=1 SV=2	3	5	5	4	2602	278	5.73	12.38	5	cell differentiation;cell organization and biogenesis;development;regulation of biological process;response to stimulus	cytoplasm;cytoskeleton;cytosol;membrane;nucleus	protein binding;RNA binding	Pf00307, Pf00630	2317	ENSG00000136068.14	FLNB	3	MAPK signaling pathway; Focal adhesion; Proteoglycans in cancer; Salmonella infection	VEGFA-VEGFR2 Signaling Pathway	ISG15 antiviral mechanism	10	High	1
FALSE	Master Protein	P62241	40S ribosomal protein S8 OS=Homo sapiens OX=9606 GN=RPS8 PE=1 SV=2	25	4	4	4	208	24.2	10.32	12.18	4	cell organization and biogenesis;metabolic process;transport	cytoplasm;cytosol;endoplasmic reticulum;membrane;nucleus;ribosome	protein binding;RNA binding;structural molecule activity	Pf01201	6202	ENSG00000142937.11	RPS8	1	Ribosome	Cytoplasmic Ribosomal Proteins	Peptide chain elongation; Eukaryotic Translation Termination; Viral mRNA Translation; Formation of the ternary complex, and subsequently, the 43S complex; L13a-mediated translational silencing of Ceruloplasmin expression; Selenocysteine synthesis; Nonsense Mediated Decay (NMD) independent of the Exon Junction Complex (EJC); Nonsense Mediated Decay (NMD) enhanced by the Exon Junction Complex (EJC)…	38	High	1
FALSE	Master Protein	P62424	60S ribosomal protein L7a OS=Homo sapiens OX=9606 GN=RPL7A PE=1 SV=2	15	4	4	4	266	30	10.61	11.86	4	cell organization and biogenesis;metabolic process;transport	cytoplasm;cytosol;membrane;nucleus;ribosome	protein binding;RNA binding;structural molecule activity	Pf01248	6130	ENSG00000280858.2; ENSG00000148303.16	RPL7A	9; CHR_HG2030_PATCH	Ribosome	Cytoplasmic Ribosomal Proteins	Peptide chain elongation; Eukaryotic Translation Termination; Viral mRNA Translation; L13a-mediated translational silencing of Ceruloplasmin expression; Nonsense Mediated Decay (NMD) independent of the Exon Junction Complex (EJC); Selenocysteine synthesis; Nonsense Mediated Decay (NMD) enhanced by the Exon Junction Complex (EJC); GTP hydrolysis and joining of the 60S ribosomal subunit; Major path…	34	High	1
FALSE	Master Protein	P10301	Ras-related protein R-Ras OS=Homo sapiens OX=9606 GN=RRAS PE=1 SV=1	23	4	4	3	218	23.5	6.93	11.84	4	cell differentiation;regulation of biological process;response to stimulus	membrane	catalytic activity;nucleotide binding;protein binding	Pf00071, Pf08477	6237	ENSG00000126458.3	RRAS	19	Tight junction; Phospholipase D signaling pathway; Rap1 signaling pathway; MAPK signaling pathway; HTLV-I infection; Proteoglycans in cancer; Regulation of actin cytoskeleton; Ras signaling pathway; Axon guidance; cAMP signaling pathway	G Protein Signaling Pathways; Canonical and Non-canonical Notch signaling; MAPK and NFkB Signalling Pathways Inhibited by Yersinia YopJ; T-Cell antigen Receptor (TCR) pathway during Staphylococcus aureus infection; MAPK Cascade; Regulation of Actin Cytoskeleton	Sema4D mediated inhibition of cell attachment and migration; SEMA3A-Plexin repulsion signaling by inhibiting Integrin adhesion; CREB phosphorylation through the activation of Ras	28	High	1
FALSE	Master Protein	P02452	Collagen alpha-1(I) chain OS=Homo sapiens OX=9606 GN=COL1A1 PE=1 SV=5	4	5	5	5	1464	138.9	5.8	11.8	5	cell communication;cell differentiation;cell organization and biogenesis;cellular component movement;coagulation;metabolic process;regulation of biological process;response to stimulus;transport	cytoplasm;endoplasmic reticulum;extracellular;Golgi;organelle lumen	metal ion binding;protein binding;structural molecule activity	Pf00093, Pf01391, Pf01410	1277		COL1A1	17	Amoebiasis; Protein digestion and absorption; AGE-RAGE signaling pathway in diabetic complications; Focal adhesion; ECM-receptor interaction; PI3K-Akt signaling pathway; Platelet activation	Focal Adhesion; Osteoblast Signaling; Focal Adhesion-PI3K-Akt-mTOR-signaling pathway; miR-509-3p alteration of YAP1/ECM axis; Inflammatory Response Pathway; Senescence and Autophagy in Cancer	Collagen degradation; Integrin cell surface interactions; MET activates PTK2 signaling; Crosslinking of collagen fibrils; Anchoring fibril formation; Platelet Adhesion to exposed collagen; Scavenging by Class A Receptors; Syndecan interactions; GP1b-IX-V activation signalling; ECM proteoglycans; RUNX2 regulates osteoblast differentiation; Platelet Aggregation (Plug Formation); Immunoregulatory in…	50	High	1
FALSE	Master Protein	P04792	Heat shock protein beta-1 OS=Homo sapiens OX=9606 GN=HSPB1 PE=1 SV=2	29	4	4	4	205	22.8	6.4	11.59	4	cellular component movement;metabolic process;regulation of biological process;response to stimulus	cytoplasm;cytoskeleton;cytosol;membrane;nucleus;proteasome	enzyme regulator activity;protein binding;RNA binding	Pf00011	3315	ENSG00000106211.8	HSPB1	7	Amoebiasis; Epstein-Barr virus infection; VEGF signaling pathway; MAPK signaling pathway	Apoptosis-related network due to altered Notch3 in ovarian cancer; Fas Ligand (FasL) pathway and Stress induction of Heat Shock Proteins (HSP) regulation; MAPK Signaling Pathway; ATM Signaling Network in Development and Disease; VEGFA-VEGFR2 Signaling Pathway; p38 MAPK Signaling Pathway	AUF1 (hnRNP D0) binds and destabilizes mRNA; VEGFA-VEGFR2 Pathway; MAPK6/MAPK4 signaling	19	High	1
FALSE	Master Protein	P26373	60S ribosomal protein L13 OS=Homo sapiens OX=9606 GN=RPL13 PE=1 SV=4	21	4	4	4	211	24.2	11.65	11.34	4	cell organization and biogenesis;metabolic process;transport	cytosol;membrane;nucleus;ribosome	protein binding;RNA binding;structural molecule activity	Pf01294	6137	ENSG00000167526.13	RPL13	16	Ribosome	Cytoplasmic Ribosomal Proteins	Peptide chain elongation; Eukaryotic Translation Termination; Viral mRNA Translation; L13a-mediated translational silencing of Ceruloplasmin expression; Nonsense Mediated Decay (NMD) independent of the Exon Junction Complex (EJC); Selenocysteine synthesis; Nonsense Mediated Decay (NMD) enhanced by the Exon Junction Complex (EJC); GTP hydrolysis and joining of the 60S ribosomal subunit; Major path…	34	High	1
FALSE	Master Protein	P08238	Heat shock protein HSP 90-beta OS=Homo sapiens OX=9606 GN=HSP90AB1 PE=1 SV=4	10	4	4	2	724	83.2	5.03	11.09	4	cell organization and biogenesis;metabolic process;regulation of biological process;response to stimulus;transport	cell surface;cytoplasm;cytosol;extracellular;membrane;mitochondrion;nucleus;organelle lumen	enzyme regulator activity;nucleotide binding;protein binding;RNA binding	Pf00183, Pf02518, Pf13589	3326	ENSG00000096384.19	HSP90AB1	6	NOD-like receptor signaling pathway; Progesterone-mediated oocyte maturation; Pathways in cancer; Prostate cancer; Protein processing in endoplasmic reticulum; Estrogen signaling pathway; PI3K-Akt signaling pathway; Antigen processing and presentation	NRF2 pathway; Focal Adhesion-PI3K-Akt-mTOR-signaling pathway	Sema3A PAK dependent Axon repulsion; HSF1 activation; Attenuation phase; Neutrophil degranulation; Aryl hydrocarbon receptor signalling; Uptake and function of diphtheria toxin; Regulation of actin dynamics for phagocytic cup formation; The NLRP3 inflammasome; HSP90 chaperone cycle for steroid hormone receptors (SHR); The role of GTSE1 in G2/M progression after G2 checkpoint	42	High	1
FALSE	Master Protein	P25705	ATP synthase subunit alpha, mitochondrial OS=Homo sapiens OX=9606 GN=ATP5F1A PE=1 SV=1	11	4	4	4	553	59.7	9.13	11.02	4	cell organization and biogenesis;metabolic process;regulation of biological process;transport	membrane;mitochondrion;organelle lumen	catalytic activity;nucleotide binding;protein binding;RNA binding;transporter activity	Pf00006, Pf00306, Pf02663, Pf02874, Pf05943	498	ENSG00000152234.15	ATP5A1	18	Huntington's disease; Parkinson's disease; Alzheimer's disease; Oxidative phosphorylation; Metabolic pathways	Electron Transport Chain; Oxidative phosphorylation	Cristae formation; Mitochondrial protein import; Formation of ATP by chemiosmotic coupling; Metabolism of proteins	16	High	1
FALSE	Master Protein	P06748	Nucleophosmin OS=Homo sapiens OX=9606 GN=NPM1 PE=1 SV=2	14	4	4	4	294	32.6	4.78	10.98	4	cell growth;cell organization and biogenesis;cellular homeostasis;metabolic process;regulation of biological process;response to stimulus;transport	cytoplasm;cytoskeleton;cytosol;membrane;nucleus	DNA binding;enzyme regulator activity;protein binding;RNA binding	Pf03066	4869	ENSG00000181163.13	NPM1	5			Nuclear import of Rev protein; TFAP2A acts as a transcriptional repressor during retinoic acid induced cell differentiation; TP53 regulates transcription of additional cell cycle genes whose exact role in the p53 pathway remain uncertain; Deposition of new CENPA-containing nucleosomes at the centromere	18	High	1
FALSE	Master Protein	P40429	60S ribosomal protein L13a OS=Homo sapiens OX=9606 GN=RPL13A PE=1 SV=2	21	4	4	4	203	23.6	10.93	10.76	4	cell organization and biogenesis;metabolic process;regulation of biological process;response to stimulus;transport	cytoplasm;cytosol;membrane;nucleus;ribosome	RNA binding;structural molecule activity	Pf00572	23521	ENSG00000142541.16	RPL13A	19	Ribosome	Cytoplasmic Ribosomal Proteins	Peptide chain elongation; Eukaryotic Translation Termination; Viral mRNA Translation; L13a-mediated translational silencing of Ceruloplasmin expression; Nonsense Mediated Decay (NMD) independent of the Exon Junction Complex (EJC); Selenocysteine synthesis; Nonsense Mediated Decay (NMD) enhanced by the Exon Junction Complex (EJC); GTP hydrolysis and joining of the 60S ribosomal subunit; Major path…	34	High	1
FALSE	Master Protein	P06733	Alpha-enolase OS=Homo sapiens OX=9606 GN=ENO1 PE=1 SV=2	15	4	4	4	434	47.1	7.39	10.72	4	metabolic process;regulation of biological process;response to stimulus	cell surface;cytoplasm;cytosol;membrane;nucleus	catalytic activity;DNA binding;metal ion binding;protein binding;RNA binding	Pf00113, Pf03952, Pf13378	2023	ENSG00000074800.13	ENO1	1	HIF-1 signaling pathway; Carbon metabolism; Glycolysis / Gluconeogenesis; RNA degradation; Biosynthesis of amino acids; Metabolic pathways	Glycolysis and Gluconeogenesis	Gluconeogenesis; Glycolysis	12	High	1
FALSE	Master Protein	P62070	Ras-related protein R-Ras2 OS=Homo sapiens OX=9606 GN=RRAS2 PE=1 SV=1	21	3	3	2	204	23.4	6.01	10.61	3	cell differentiation;regulation of biological process;response to stimulus	endoplasmic reticulum;membrane	catalytic activity;nucleotide binding;protein binding	Pf00071, Pf08477	22800	ENSG00000133818.13	RRAS2	11	Tight junction; Phospholipase D signaling pathway; MAPK signaling pathway; HTLV-I infection; Proteoglycans in cancer; Regulation of actin cytoskeleton; Ras signaling pathway; cAMP signaling pathway	Regulation of Actin Cytoskeleton		9	High	1
FALSE	Master Protein	P02545	Prelamin-A/C OS=Homo sapiens OX=9606 GN=LMNA PE=1 SV=1	7	4	4	4	664	74.1	7.02	10.56	4	cell organization and biogenesis;regulation of biological process;response to stimulus;transport	cytosol;membrane;nucleus	protein binding;structural molecule activity	Pf00038, Pf00932	4000	ENSG00000160789.19	LMNA	1	Arrhythmogenic right ventricular cardiomyopathy (ARVC); Dilated cardiomyopathy; Apoptosis; Hypertrophic cardiomyopathy (HCM)	Arrhythmogenic Right Ventricular Cardiomyopathy; Adipogenesis; Fas Ligand (FasL) pathway and Stress induction of Heat Shock Proteins (HSP) regulation	Signaling by BRAF and RAF fusions; Breakdown of the nuclear lamina; XBP1(S) activates chaperone genes; Initiation of Nuclear Envelope Reformation; Clearance of Nuclear Envelope Membranes from Chromatin; Depolymerisation of the Nuclear Lamina; Deregulated CDK5 triggers multiple neurodegenerative pathways in Alzheimer's disease models	33	High	1
FALSE	Master Protein	P52907	F-actin-capping protein subunit alpha-1 OS=Homo sapiens OX=9606 GN=CAPZA1 PE=1 SV=3	12	2	3	2	286	32.9	5.69	10.41	2	cell organization and biogenesis;cellular component movement;coagulation;defense response;regulation of biological process;response to stimulus;transport	cytoplasm;cytoskeleton;cytosol;extracellular	protein binding	Pf01267	829	ENSG00000116489.12	CAPZA1	1	Endocytosis		COPI-independent Golgi-to-ER retrograde traffic; Gene and protein expression by JAK-STAT signaling after Interleukin-12 stimulation; Advanced glycosylation endproduct receptor signaling; Factors involved in megakaryocyte development and platelet production; COPI-mediated anterograde transport; MHC class II antigen presentation; HSP90 chaperone cycle for steroid hormone receptors (SHR); Interleuki…	26	High	1
FALSE	Master Protein	P07814	Bifunctional glutamate/proline--tRNA ligase OS=Homo sapiens OX=9606 GN=EPRS1 PE=1 SV=5	3	3	3	3	1512	170.5	7.33	10.36	3	cell organization and biogenesis;metabolic process;regulation of biological process;response to stimulus	cytoplasm;cytosol;membrane	catalytic activity;metal ion binding;nucleotide binding;protein binding;RNA binding	Pf00458, Pf00587, Pf00749, Pf01406, Pf03129, Pf03950, Pf09180, Pf14497	2058	ENSG00000136628.17	EPRS	1	Porphyrin and chlorophyll metabolism; Aminoacyl-tRNA biosynthesis; Metabolic pathways	Parkinsons Disease Pathway; Amino Acid metabolism	tRNA modification in the nucleus and cytosol; Cytosolic tRNA aminoacylation; SeMet incorporation into proteins	16	High	1
FALSE	Master Protein	P27816	Microtubule-associated protein 4 OS=Homo sapiens OX=9606 GN=MAP4 PE=1 SV=3	4	3	4	3	1152	120.9	5.43	10.31	3	cell division;cell organization and biogenesis;cellular component movement;regulation of biological process	cytoplasm;cytoskeleton	protein binding;RNA binding;structural molecule activity	Pf00418	4134	ENSG00000047849.21	MAP4	3				0	High	1
FALSE	Master Protein	P61247	40S ribosomal protein S3a OS=Homo sapiens OX=9606 GN=RPS3A PE=1 SV=2	19	4	4	4	264	29.9	9.73	10.25	4	cell differentiation;cell organization and biogenesis;metabolic process;regulation of biological process;transport	cytoplasm;cytosol;endoplasmic reticulum;nucleus;ribosome	protein binding;RNA binding;structural molecule activity	Pf01015	6189	ENSG00000145425.9	RPS3A	4	Ribosome	Cytoplasmic Ribosomal Proteins	Peptide chain elongation; Eukaryotic Translation Termination; Viral mRNA Translation; Formation of the ternary complex, and subsequently, the 43S complex; L13a-mediated translational silencing of Ceruloplasmin expression; Selenocysteine synthesis; Nonsense Mediated Decay (NMD) independent of the Exon Junction Complex (EJC); Nonsense Mediated Decay (NMD) enhanced by the Exon Junction Complex (EJC)…	38	High	1
FALSE	Master Protein	P11233	Ras-related protein Ral-A OS=Homo sapiens OX=9606 GN=RALA PE=1 SV=1	19	3	3	1	206	23.6	7.11	9.97	3	cell division;cell organization and biogenesis;regulation of biological process;response to stimulus;transport	cell surface;membrane	catalytic activity;nucleotide binding;protein binding	Pf00025, Pf00071, Pf08477	5898	ENSG00000006451.7	RALA	7	Pancreatic cancer; Phospholipase D signaling pathway; Rap1 signaling pathway; Pathways in cancer; Ras signaling pathway	RalA downstream regulated genes; EGF/EGFR Signaling Pathway	Translocation of GLUT4 to the plasma membrane; Gene and protein expression by JAK-STAT signaling after Interleukin-12 stimulation; p38MAPK events; Interleukin-12 family signaling	22	High	1
FALSE	Master Protein	P46940	Ras GTPase-activating-like protein IQGAP1 OS=Homo sapiens OX=9606 GN=IQGAP1 PE=1 SV=1	3	3	3	3	1657	189.1	6.48	9.94	3	cell growth;regulation of biological process;response to stimulus;transport	cytoplasm;cytoskeleton;cytosol;membrane;nucleus	enzyme regulator activity;metal ion binding;protein binding	Pf00307, Pf00397, Pf00616, Pf03836, Pf11016	8826	ENSG00000140575.12	IQGAP1	15	Proteoglycans in cancer; Adherens junction; Regulation of actin cytoskeleton	VEGFA-VEGFR2 Signaling Pathway; EGF/EGFR Signaling Pathway; Regulation of Actin Cytoskeleton; G13 Signaling Pathway	Signaling by BRAF and RAF fusions; MAP2K and MAPK activation; RHO GTPases activate IQGAPs; Glucagon-like Peptide-1 (GLP1) regulates insulin secretion; Signaling by RAS mutants; Signaling by high-kinase activity BRAF mutants; Signaling by moderate kinase activity BRAF mutants; Nephrin family interactions; Paradoxical activation of RAF signaling by kinase inactive BRAF; Neutrophil degranulation; In…	35	High	1
FALSE	Master Protein	P11234	Ras-related protein Ral-B OS=Homo sapiens OX=9606 GN=RALB PE=1 SV=1	20	3	3	1	206	23.4	6.62	9.93	3	cell communication;cell death;cell division;regulation of biological process;response to stimulus	membrane;vacuole	catalytic activity;nucleotide binding;protein binding	Pf00025, Pf00071, Pf08477	5899	ENSG00000144118.13	RALB	2	Pancreatic cancer; Phospholipase D signaling pathway; Rap1 signaling pathway; Pathways in cancer; Ras signaling pathway	EGF/EGFR Signaling Pathway	p38MAPK events	13	High	1
FALSE	Master Protein	P62280	40S ribosomal protein S11 OS=Homo sapiens OX=9606 GN=RPS11 PE=1 SV=3	23	3	3	3	158	18.4	10.3	9.89	3	cell differentiation;cell organization and biogenesis;metabolic process;transport	cytoplasm;cytosol;membrane;ribosome	protein binding;RNA binding;structural molecule activity	Pf00366	6205	ENSG00000142534.6	RPS11	19	Ribosome	Cytoplasmic Ribosomal Proteins	Peptide chain elongation; Eukaryotic Translation Termination; Viral mRNA Translation; Formation of the ternary complex, and subsequently, the 43S complex; L13a-mediated translational silencing of Ceruloplasmin expression; Selenocysteine synthesis; Nonsense Mediated Decay (NMD) independent of the Exon Junction Complex (EJC); Nonsense Mediated Decay (NMD) enhanced by the Exon Junction Complex (EJC)…	38	High	1
FALSE	Master Protein	Q02878	60S ribosomal protein L6 OS=Homo sapiens OX=9606 GN=RPL6 PE=1 SV=3	11	4	4	4	288	32.7	10.58	9.86	4	cell organization and biogenesis;metabolic process;regulation of biological process;transport	cytosol;membrane;nucleus;ribosome	DNA binding;protein binding;RNA binding;structural molecule activity	Pf01159, Pf03868	6128	ENSG00000089009.15	RPL6	12	Ribosome	Cytoplasmic Ribosomal Proteins	Peptide chain elongation; Eukaryotic Translation Termination; Viral mRNA Translation; L13a-mediated translational silencing of Ceruloplasmin expression; Nonsense Mediated Decay (NMD) independent of the Exon Junction Complex (EJC); Selenocysteine synthesis; Nonsense Mediated Decay (NMD) enhanced by the Exon Junction Complex (EJC); GTP hydrolysis and joining of the 60S ribosomal subunit; Major path…	34	High	1
FALSE	Master Protein	P27635	60S ribosomal protein L10 OS=Homo sapiens OX=9606 GN=RPL10 PE=1 SV=4	16	2	3	2	214	24.6	10.08	9.83	2	cell organization and biogenesis;metabolic process;regulation of biological process;transport	cytosol;endoplasmic reticulum;membrane;nucleus;ribosome	protein binding;RNA binding;structural molecule activity;translation regulator activity	Pf00252	6134		RPL10	X	Ribosome	Cytoplasmic Ribosomal Proteins	Peptide chain elongation; Eukaryotic Translation Termination; Viral mRNA Translation; L13a-mediated translational silencing of Ceruloplasmin expression; Nonsense Mediated Decay (NMD) independent of the Exon Junction Complex (EJC); Selenocysteine synthesis; Nonsense Mediated Decay (NMD) enhanced by the Exon Junction Complex (EJC); GTP hydrolysis and joining of the 60S ribosomal subunit; Major path…	34	High	1
FALSE	Master Protein	P19532	Transcription factor E3 OS=Homo sapiens OX=9606 GN=TFE3 PE=1 SV=4	8	4	4	4	575	61.5	5.58	9.81	4	metabolic process;regulation of biological process;response to stimulus	cytosol;nucleus	DNA binding;protein binding	Pf00010	7030	ENSG00000068323.16	TFE3	X	Transcriptional misregulation in cancer	TGF-beta Receptor Signaling		2	High	1
FALSE	Master Protein	Q02543	60S ribosomal protein L18a OS=Homo sapiens OX=9606 GN=RPL18A PE=1 SV=2	20	3	3	3	176	20.7	10.71	9.73	3	cell organization and biogenesis;metabolic process;response to stimulus;transport	cytosol;membrane;ribosome	protein binding;RNA binding;structural molecule activity	Pf01775	6142	ENSG00000105640.12	RPL18A	19	Ribosome	Cytoplasmic Ribosomal Proteins	Peptide chain elongation; Eukaryotic Translation Termination; Viral mRNA Translation; L13a-mediated translational silencing of Ceruloplasmin expression; Nonsense Mediated Decay (NMD) independent of the Exon Junction Complex (EJC); Selenocysteine synthesis; Nonsense Mediated Decay (NMD) enhanced by the Exon Junction Complex (EJC); GTP hydrolysis and joining of the 60S ribosomal subunit; Major path…	34	High	1
FALSE	Master Protein	Q9NYL9	Tropomodulin-3 OS=Homo sapiens OX=9606 GN=TMOD3 PE=1 SV=1	13	3	3	3	352	39.6	5.19	9.65	3	cell organization and biogenesis;regulation of biological process	cytoplasm;cytoskeleton	protein binding	Pf03250	29766	ENSG00000138594.13	TMOD3	15			Striated Muscle Contraction	2	High	1
FALSE	Master Protein	P55290	Cadherin-13 OS=Homo sapiens OX=9606 GN=CDH13 PE=1 SV=1	6	4	4	4	713	78.2	4.98	9.65	4	cell organization and biogenesis;cell proliferation;cellular component movement;regulation of biological process;response to stimulus	cytoplasm;extracellular;membrane	metal ion binding;protein binding	Pf00028, Pf08758	1012	ENSG00000140945.16	CDH13	16			Adherens junctions interactions	4	High	1
FALSE	Master Protein	P61224	Ras-related protein Rap-1b OS=Homo sapiens OX=9606 GN=RAP1B PE=1 SV=1	23	4	4	4	184	20.8	5.78	9.64	4	cell organization and biogenesis;cell proliferation;regulation of biological process;response to stimulus;transport	cytoplasm;cytosol;membrane	catalytic activity;nucleotide binding;protein binding	Pf00009, Pf00071, Pf08477	5908	ENSG00000127314.17	RAP1B	12	Neurotrophin signaling pathway; Rap1 signaling pathway; MAPK signaling pathway; Long-term potentiation; Renal cell carcinoma; Pancreatic secretion; Focal adhesion; Leukocyte transendothelial migration; Ras signaling pathway; Chemokine signaling pathway; cAMP signaling pathway; Platelet activation	Integrin-mediated Cell Adhesion; Human Thyroid Stimulating Hormone (TSH) signaling pathway; Corticotropin-releasing hormone signaling pathway; Common Pathways Underlying Drug Addiction; Focal Adhesion; Signaling of Hepatocyte Growth Factor Receptor; MAPK Signaling Pathway; VEGFA-VEGFR2 Signaling Pathway; Chemokine signaling pathway	Gene and protein expression by JAK-STAT signaling after Interleukin-12 stimulation; Signaling by BRAF and RAF fusions; MAP2K and MAPK activation; GRB2:SOS provides linkage to MAPK signaling for Integrins ; MET activates RAP1 and RAC1; Signaling by RAS mutants; Signaling by high-kinase activity BRAF mutants; Signaling by moderate kinase activity BRAF mutants; p130Cas linkage to MAPK signaling for …	55	High	1
FALSE	Master Protein	P12111	Collagen alpha-3(VI) chain OS=Homo sapiens OX=9606 GN=COL6A3 PE=1 SV=5	2	4	4	4	3177	343.5	6.68	9.61	4	cell organization and biogenesis;metabolic process;regulation of biological process	extracellular;membrane;organelle lumen	enzyme regulator activity;protein binding	Pf00014, Pf00041, Pf00092, Pf01391, Pf13519, Pf13768	1293	ENSG00000163359.15	COL6A3	2	Protein digestion and absorption; Focal adhesion; ECM-receptor interaction; PI3K-Akt signaling pathway	miRNA targets in ECM and membrane receptors	ECM proteoglycans; Collagen degradation; Integrin cell surface interactions; Assembly of collagen fibrils and other multimeric structures; Collagen chain trimerization; NCAM1 interactions; Signaling by PDGF	21	High	1
FALSE	Master Protein	Q00341	Vigilin OS=Homo sapiens OX=9606 GN=HDLBP PE=1 SV=2	3	4	4	4	1268	141.4	6.87	9.59	4	metabolic process;transport	cytoplasm;cytosol;membrane;nucleus	protein binding;RNA binding	Pf00013, Pf13014, Pf14611	3069		HDLBP	2			HDL clearance	4	High	1
FALSE	Master Protein	P62269	40S ribosomal protein S18 OS=Homo sapiens OX=9606 GN=RPS18 PE=1 SV=3	20	4	4	4	152	17.7	10.99	9.52	4	cell organization and biogenesis;metabolic process;transport	cytoplasm;cytosol;membrane;nucleus;ribosome	protein binding;RNA binding;structural molecule activity	Pf00416	6222	ENSG00000223367.6; ENSG00000096150.9; ENSG00000235650.6; ENSG00000226225.6; ENSG00000231500.6	RPS18	6; CHR_HSCHR6_MHC_DBB_CTG1; CHR_HSCHR6_MHC_QBL_CTG1; CHR_HSCHR6_MHC_COX_CTG1; CHR_HSCHR6_MHC_MCF_CTG1	Ribosome	Cytoplasmic Ribosomal Proteins	Peptide chain elongation; Eukaryotic Translation Termination; Viral mRNA Translation; Formation of the ternary complex, and subsequently, the 43S complex; L13a-mediated translational silencing of Ceruloplasmin expression; Selenocysteine synthesis; Nonsense Mediated Decay (NMD) independent of the Exon Junction Complex (EJC); Nonsense Mediated Decay (NMD) enhanced by the Exon Junction Complex (EJC)…	38	High	1
FALSE	Master Protein	P35527	Keratin, type I cytoskeletal 9 OS=Homo sapiens OX=9606 GN=KRT9 PE=1 SV=3	7	3	3	3	623	62	5.24	9.49	3	cell death;cell organization and biogenesis	cytosol;membrane;nucleus	structural molecule activity	Pf00038, Pf13166	3857	ENSG00000171403.9	KRT9	17			Formation of the cornified envelope	3	High	1
FALSE	Master Protein	P50454	Serpin H1 OS=Homo sapiens OX=9606 GN=SERPINH1 PE=1 SV=2	8	3	3	3	418	46.4	8.69	9.48	3	cell organization and biogenesis;metabolic process;regulation of biological process;response to stimulus	cytoplasm;endoplasmic reticulum;membrane;organelle lumen	enzyme regulator activity;protein binding;RNA binding	Pf00079	871	ENSG00000149257.13	SERPINH1	11		Endochondral Ossification	Collagen biosynthesis and modifying enzymes	4	High	1
FALSE	Master Protein	P18124	60S ribosomal protein L7 OS=Homo sapiens OX=9606 GN=RPL7 PE=1 SV=1	8	2	3	2	248	29.2	10.65	9.34	2	cell organization and biogenesis;metabolic process;transport	cytoplasm;cytosol;membrane;nucleus;ribosome	DNA binding;protein binding;RNA binding;structural molecule activity	Pf00327, Pf08079	6129	ENSG00000147604.13	RPL7	8	Ribosome	Cytoplasmic Ribosomal Proteins	Peptide chain elongation; Eukaryotic Translation Termination; Viral mRNA Translation; L13a-mediated translational silencing of Ceruloplasmin expression; Nonsense Mediated Decay (NMD) independent of the Exon Junction Complex (EJC); Selenocysteine synthesis; Nonsense Mediated Decay (NMD) enhanced by the Exon Junction Complex (EJC); GTP hydrolysis and joining of the 60S ribosomal subunit; Major path…	34	High	1
FALSE	Master Protein	P62753	40S ribosomal protein S6 OS=Homo sapiens OX=9606 GN=RPS6 PE=1 SV=1	14	4	4	4	249	28.7	10.84	9.32	4	cell death;cell differentiation;cell organization and biogenesis;cell proliferation;metabolic process;regulation of biological process;response to stimulus;transport	cytoplasm;cytosol;membrane;nucleus;ribosome	protein binding;RNA binding;structural molecule activity	Pf01092	6194	ENSG00000137154.12	RPS6	9	Ribosome; Insulin signaling pathway; HIF-1 signaling pathway; EGFR tyrosine kinase inhibitor resistance; Proteoglycans in cancer; mTOR signaling pathway; PI3K-Akt signaling pathway	IL-5 Signaling Pathway; Human Thyroid Stimulating Hormone (TSH) signaling pathway; Leptin signaling pathway; Follicle Stimulating Hormone (FSH) signaling pathway; Prolactin Signaling Pathway; Interleukin-11 Signaling Pathway; Oncostatin M Signaling Pathway; Brain-Derived Neurotrophic Factor (BDNF) signaling pathway; Kit receptor signaling pathway; Mecp2 and Associated Rett Syndrome; VEGFA-VEGFR2 …	Peptide chain elongation; Eukaryotic Translation Termination; Viral mRNA Translation; mTORC1-mediated signalling; Formation of the ternary complex, and subsequently, the 43S complex; L13a-mediated translational silencing of Ceruloplasmin expression; Selenocysteine synthesis; Nonsense Mediated Decay (NMD) independent of the Exon Junction Complex (EJC); Nonsense Mediated Decay (NMD) enhanced by the…	62	High	1
FALSE	Master Protein	P62910	60S ribosomal protein L32 OS=Homo sapiens OX=9606 GN=RPL32 PE=1 SV=2	17	2	3	2	135	15.9	11.33	9.1	2	cell organization and biogenesis;metabolic process;response to stimulus;transport	cytosol;membrane;ribosome	RNA binding;structural molecule activity	Pf01655	6161	ENSG00000144713.12	RPL32	3	Ribosome	Cytoplasmic Ribosomal Proteins	Peptide chain elongation; Eukaryotic Translation Termination; Viral mRNA Translation; L13a-mediated translational silencing of Ceruloplasmin expression; Nonsense Mediated Decay (NMD) independent of the Exon Junction Complex (EJC); Selenocysteine synthesis; Nonsense Mediated Decay (NMD) enhanced by the Exon Junction Complex (EJC); GTP hydrolysis and joining of the 60S ribosomal subunit; Major path…	34	High	1
FALSE	Master Protein	P55084	Trifunctional enzyme subunit beta, mitochondrial OS=Homo sapiens OX=9606 GN=HADHB PE=1 SV=3	11	3	3	3	474	51.3	9.41	9.07	3	metabolic process	endoplasmic reticulum;membrane;mitochondrion	catalytic activity;protein binding;RNA binding	Pf00108, Pf00109, Pf02803	3032	ENSG00000138029.13	HADHB	2	Fatty acid degradation; Fatty acid elongation; Metabolic pathways; Valine, leucine and isoleucine degradation; Fatty acid metabolism	Fatty Acid Beta Oxidation; Valproic acid pathway; Sudden Infant Death Syndrome (SIDS) Susceptibility Pathways	Beta oxidation of hexanoyl-CoA to butanoyl-CoA; Beta oxidation of lauroyl-CoA to decanoyl-CoA-CoA; Beta oxidation of palmitoyl-CoA to myristoyl-CoA; Beta oxidation of myristoyl-CoA to lauroyl-CoA; Acyl chain remodeling of CL; Beta oxidation of decanoyl-CoA to octanoyl-CoA-CoA; mitochondrial fatty acid beta-oxidation of unsaturated fatty acids; Beta oxidation of octanoyl-CoA to hexanoyl-CoA	23	High	1
FALSE	Master Protein	Q9HAV0	Guanine nucleotide-binding protein subunit beta-4 OS=Homo sapiens OX=9606 GN=GNB4 PE=1 SV=3	21	3	3	1	340	37.5	6	9.01	3	metabolic process;regulation of biological process;response to stimulus	cytosol;membrane	protein binding;signal transducer activity	Pf00400	59345	ENSG00000114450.9	GNB4	3	Dopaminergic synapse; Serotonergic synapse; Glutamatergic synapse; Circadian entrainment; Morphine addiction; Pathways in cancer; Retrograde endocannabinoid signaling; GABAergic synapse; Alcoholism; Ras signaling pathway; Chemokine signaling pathway; Cholinergic synapse; PI3K-Akt signaling pathway	Myometrial Relaxation and Contraction Pathways; Chemokine signaling pathway; Focal Adhesion-PI3K-Akt-mTOR-signaling pathway; Calcium Regulation in the Cardiac Cell	G alpha (z) signalling events; G alpha (12/13) signalling events; Cooperation of PDCL (PhLP1) and TRiC/CCT in G-protein beta folding; G alpha (s) signalling events; Glucagon-type ligand receptors; Ca2+ pathway; Thromboxane signalling through TP receptor; ADP signalling through P2Y purinoceptor 1; ADP signalling through P2Y purinoceptor 12; Adrenaline,noradrenaline inhibits insulin secretion; Gluc…	64	High	1
FALSE	Master Protein	P07237	Protein disulfide-isomerase OS=Homo sapiens OX=9606 GN=P4HB PE=1 SV=3	11	3	3	3	508	57.1	4.87	8.97	3	cell organization and biogenesis;cellular homeostasis;metabolic process;regulation of biological process;response to stimulus	endoplasmic reticulum;extracellular;membrane;organelle lumen	catalytic activity;metal ion binding;protein binding;RNA binding	Pf00085, Pf01216, Pf13098, Pf13848, Pf13899, Pf13905	5034	ENSG00000185624.14	P4HB	17	Protein processing in endoplasmic reticulum		Post-translational protein phosphorylation; Regulation of Insulin-like Growth Factor (IGF) transport and uptake by Insulin-like Growth Factor Binding Proteins (IGFBPs); VLDL assembly; Chylomicron assembly; Collagen biosynthesis and modifying enzymes; Interleukin-12 family signaling; Detoxification of Reactive Oxygen Species; Hedgehog ligand biogenesis	23	High	1
FALSE	Master Protein	P62906	60S ribosomal protein L10a OS=Homo sapiens OX=9606 GN=RPL10A PE=1 SV=2	13	3	3	3	217	24.8	9.94	8.85	3	cell organization and biogenesis;metabolic process;response to stimulus;transport	cytosol;membrane;nucleus;ribosome	protein binding;RNA binding;structural molecule activity	Pf00687	4736	ENSG00000198755.10	RPL10A	6	Ribosome	Cytoplasmic Ribosomal Proteins	Peptide chain elongation; Eukaryotic Translation Termination; Viral mRNA Translation; L13a-mediated translational silencing of Ceruloplasmin expression; Nonsense Mediated Decay (NMD) independent of the Exon Junction Complex (EJC); Selenocysteine synthesis; Nonsense Mediated Decay (NMD) enhanced by the Exon Junction Complex (EJC); GTP hydrolysis and joining of the 60S ribosomal subunit; Major path…	34	High	1
FALSE	Master Protein	P83731	60S ribosomal protein L24 OS=Homo sapiens OX=9606 GN=RPL24 PE=1 SV=1	14	2	3	2	157	17.8	11.25	8.77	2	cell organization and biogenesis;cellular component movement;metabolic process;regulation of biological process;transport	cytoplasm;cytosol;membrane;ribosome	protein binding;RNA binding;structural molecule activity	Pf01246	6152	ENSG00000114391.12	RPL24	3	Ribosome	Cytoplasmic Ribosomal Proteins	Peptide chain elongation; Eukaryotic Translation Termination; Viral mRNA Translation; L13a-mediated translational silencing of Ceruloplasmin expression; Nonsense Mediated Decay (NMD) independent of the Exon Junction Complex (EJC); Selenocysteine synthesis; Nonsense Mediated Decay (NMD) enhanced by the Exon Junction Complex (EJC); GTP hydrolysis and joining of the 60S ribosomal subunit; Major path…	34	High	1
FALSE	Master Protein	P13674	Prolyl 4-hydroxylase subunit alpha-1 OS=Homo sapiens OX=9606 GN=P4HA1 PE=1 SV=2	6	3	3	3	534	61	6.01	8.69	3	cell organization and biogenesis;metabolic process	endoplasmic reticulum;membrane;mitochondrion;organelle lumen	catalytic activity;metal ion binding;protein binding	Pf03171, Pf08336	5033	ENSG00000122884.12	P4HA1	10	Metabolic pathways; Arginine and proline metabolism		Collagen biosynthesis and modifying enzymes	5	High	1
FALSE	Master Protein	Q01082	Spectrin beta chain, non-erythrocytic 1 OS=Homo sapiens OX=9606 GN=SPTBN1 PE=1 SV=2	2	3	3	3	2364	274.4	5.57	8.68	3	cell organization and biogenesis;cellular component movement;metabolic process;regulation of biological process;response to stimulus;transport	cytoplasm;cytoskeleton;cytosol;membrane;nucleus	protein binding;RNA binding;structural molecule activity	Pf00169, Pf00307, Pf00435, Pf11971, Pf12128, Pf15410	6711	ENSG00000115306.15	SPTBN1	2		TGF-beta Signaling Pathway; Sudden Infant Death Syndrome (SIDS) Susceptibility Pathways	Nephrin family interactions; Interaction between L1 and Ankyrins; COPI-mediated anterograde transport; RAF/MAP kinase cascade; NCAM signaling for neurite out-growth; Interleukin-20 family signaling	25	High	1
FALSE	Master Protein	P62888	60S ribosomal protein L30 OS=Homo sapiens OX=9606 GN=RPL30 PE=1 SV=2	37	3	3	3	115	12.8	9.63	8.35	3	cell organization and biogenesis;defense response;metabolic process;response to stimulus;transport	cytosol;membrane;nucleus;ribosome	protein binding;RNA binding;structural molecule activity	Pf01248	6156	ENSG00000156482.10	RPL30	8	Ribosome	Selenium Metabolism and Selenoproteins; Cytoplasmic Ribosomal Proteins	Peptide chain elongation; Eukaryotic Translation Termination; Viral mRNA Translation; L13a-mediated translational silencing of Ceruloplasmin expression; Nonsense Mediated Decay (NMD) independent of the Exon Junction Complex (EJC); Selenocysteine synthesis; Nonsense Mediated Decay (NMD) enhanced by the Exon Junction Complex (EJC); GTP hydrolysis and joining of the 60S ribosomal subunit; Major path…	35	High	1
FALSE	Master Protein	Q15746	Myosin light chain kinase, smooth muscle OS=Homo sapiens OX=9606 GN=MYLK PE=1 SV=4	2	3	3	3	1914	210.6	6.15	8.33	3	cell organization and biogenesis;metabolic process;regulation of biological process;response to stimulus	cytoplasm;cytoskeleton;cytosol	catalytic activity;metal ion binding;nucleotide binding;protein binding	Pf00041, Pf00047, Pf00069, Pf07679, Pf07714, Pf08205, Pf13895, Pf13927	4638	ENSG00000065534.18	MYLK	3	Vascular smooth muscle contraction; cGMP-PKG signaling pathway; Oxytocin signaling pathway; Focal adhesion; Regulation of actin cytoskeleton; Gastric acid secretion; Calcium signaling pathway; Platelet activation	MicroRNAs in cardiomyocyte hypertrophy; Endothelin Pathways; Focal Adhesion; Association Between Physico-Chemical Features and Toxicity Associated Pathways; Regulation of Actin Cytoskeleton	RHO GTPases activate PAKs; Smooth Muscle Contraction	19	High	1
FALSE	Master Protein	P11021	Endoplasmic reticulum chaperone BiP OS=Homo sapiens OX=9606 GN=HSPA5 PE=1 SV=2	6	3	3	3	654	72.3	5.16	8.24	3	cell communication;cell death;cell differentiation;cell organization and biogenesis;metabolic process;regulation of biological process;response to stimulus;transport	cell surface;cytoplasm;endoplasmic reticulum;membrane;mitochondrion;nucleus;organelle lumen	catalytic activity;metal ion binding;nucleotide binding;protein binding	Pf00012, Pf01968, Pf06723	3309	ENSG00000044574.7	HSPA5	9	Prion diseases; Protein export; Protein processing in endoplasmic reticulum; Thyroid hormone synthesis; Antigen processing and presentation	Parkin-Ubiquitin Proteasomal System pathway; Apoptosis-related network due to altered Notch3 in ovarian cancer; Photodynamic therapy-induced unfolded protein response; MAPK Signaling Pathway	Platelet degranulation ; PERK regulates gene expression; ATF6 (ATF6-alpha) activates chaperone genes; Antigen Presentation: Folding, assembly and peptide loading of class I MHC; Regulation of HSF1-mediated heat shock response; IRE1alpha activates chaperones	27	High	1
FALSE	Master Protein	P62841	40S ribosomal protein S15 OS=Homo sapiens OX=9606 GN=RPS15 PE=1 SV=2	27	2	3	2	145	17	10.39	8.22	2	cell differentiation;cell organization and biogenesis;metabolic process;transport	cytosol;membrane;nucleus;ribosome	DNA binding;protein binding;RNA binding;structural molecule activity	Pf00203	6209	ENSG00000115268.9	RPS15	19	Ribosome	Cytoplasmic Ribosomal Proteins	Peptide chain elongation; Eukaryotic Translation Termination; Viral mRNA Translation; Formation of the ternary complex, and subsequently, the 43S complex; L13a-mediated translational silencing of Ceruloplasmin expression; Selenocysteine synthesis; Nonsense Mediated Decay (NMD) independent of the Exon Junction Complex (EJC); Nonsense Mediated Decay (NMD) enhanced by the Exon Junction Complex (EJC)…	38	High	1
FALSE	Master Protein	P02042	Hemoglobin subunit delta OS=Homo sapiens OX=9606 GN=HBD PE=1 SV=2	12	2	2	2	147	16	8.05	8.18	2	coagulation;transport	cytosol	metal ion binding;protein binding;transporter activity	Pf00042	3045	ENSG00000223609.7	HBD	11			Factors involved in megakaryocyte development and platelet production	2	High	1
FALSE	Master Protein	Q6YHK3	CD109 antigen OS=Homo sapiens OX=9606 GN=CD109 PE=1 SV=2	3	3	3	3	1445	161.6	5.85	8.12	3	metabolic process;regulation of biological process;transport	cell surface;extracellular;membrane	enzyme regulator activity;protein binding	Pf00207, Pf01835, Pf07677, Pf07678, Pf07703, Pf10569, Pf11974, Pf13249	135228	ENSG00000156535.13	CD109	6			Platelet degranulation ; Post-translational modification: synthesis of GPI-anchored proteins	7	High	1
FALSE	Master Protein	P08708	40S ribosomal protein S17 OS=Homo sapiens OX=9606 GN=RPS17 PE=1 SV=2	16	1	2	1	135	15.5	9.85	8.12	1	cell organization and biogenesis;metabolic process;transport	cytosol;membrane;ribosome	RNA binding;structural molecule activity	Pf00833	6218	ENSG00000278229.2; ENSG00000182774.10	RPS17; RPS17L	15; CHR_HSCHR15_5_CTG8	Ribosome	Cytoplasmic Ribosomal Proteins	Peptide chain elongation; Eukaryotic Translation Termination; Viral mRNA Translation; Formation of the ternary complex, and subsequently, the 43S complex; L13a-mediated translational silencing of Ceruloplasmin expression; Selenocysteine synthesis; Nonsense Mediated Decay (NMD) independent of the Exon Junction Complex (EJC); Nonsense Mediated Decay (NMD) enhanced by the Exon Junction Complex (EJC)…	38	High	1
FALSE	Master Protein	P61204	ADP-ribosylation factor 3 OS=Homo sapiens OX=9606 GN=ARF3 PE=1 SV=2	22	3	3	3	181	20.6	7.43	8.11	3	metabolic process;regulation of biological process;response to stimulus;transport	cytoplasm;Golgi;membrane	catalytic activity;nucleotide binding;protein binding;signal transducer activity	Pf00025, Pf00071, Pf00503, Pf01926, Pf04670, Pf08477, Pf09439	377	ENSG00000134287.9	ARF3	12	Endocytosis		Synthesis of PIPs at the Golgi membrane; COPI-dependent Golgi-to-ER retrograde traffic; COPI-mediated anterograde transport	17	High	1
FALSE	Master Protein	P35221	Catenin alpha-1 OS=Homo sapiens OX=9606 GN=CTNNA1 PE=1 SV=1	4	3	3	3	906	100	6.29	8.03	3	cell organization and biogenesis;regulation of biological process;response to stimulus	cytoplasm;cytoskeleton;cytosol;Golgi;membrane	protein binding;RNA binding;structural molecule activity	Pf01044	1495	ENSG00000044115.20	CTNNA1	5	Arrhythmogenic right ventricular cardiomyopathy (ARVC); Tight junction; Hippo signaling pathway; Endometrial cancer; Pathways in cancer; Adherens junction; Leukocyte transendothelial migration; Bacterial invasion of epithelial cells	Arrhythmogenic Right Ventricular Cardiomyopathy; Apoptosis-related network due to altered Notch3 in ovarian cancer; VEGFA-VEGFR2 Signaling Pathway; White fat cell differentiation	Adherens junctions interactions; CDO in myogenesis; VEGFR2 mediated vascular permeability; RHO GTPases activate IQGAPs	27	High	1
FALSE	Master Protein	Q13586	Stromal interaction molecule 1 OS=Homo sapiens OX=9606 GN=STIM1 PE=1 SV=3	6	3	3	3	685	77.4	6.67	7.97	3	cellular homeostasis;metabolic process;regulation of biological process;response to stimulus;transport	cytoplasm;cytoskeleton;endoplasmic reticulum;membrane	metal ion binding;protein binding;transporter activity	Pf00430, Pf00769, Pf04111, Pf07647	6786	ENSG00000167323.11	STIM1	11	Calcium signaling pathway; Platelet activation		Ion homeostasis; Elevation of cytosolic Ca2+ levels; Antigen activates B Cell Receptor (BCR) leading to generation of second messengers	13	High	1
FALSE	Master Protein	Q9BTV4	Transmembrane protein 43 OS=Homo sapiens OX=9606 GN=TMEM43 PE=1 SV=1	14	2	2	2	400	44.8	8.13	7.94	2	cell organization and biogenesis	endoplasmic reticulum;Golgi;membrane;nucleus;organelle lumen	protein binding	Pf07787	79188	ENSG00000170876.7	TMEM43	3				0	High	1
FALSE	Master Protein	P41252	Isoleucine--tRNA ligase, cytoplasmic OS=Homo sapiens OX=9606 GN=IARS1 PE=1 SV=2	3	2	2	2	1262	144.4	6.15	7.91	2	cell differentiation;metabolic process;regulation of biological process	cytoplasm;cytosol;membrane	catalytic activity;nucleotide binding;protein binding;RNA binding	Pf00133, Pf01406, Pf08264, Pf09334	3376	ENSG00000196305.17	IARS	9	Aminoacyl-tRNA biosynthesis	Amino Acid metabolism	Cytosolic tRNA aminoacylation; SeMet incorporation into proteins	10	High	1
FALSE	Master Protein	P46783	40S ribosomal protein S10 OS=Homo sapiens OX=9606 GN=RPS10 PE=1 SV=1	22	3	3	3	165	18.9	10.15	7.89	3	cell organization and biogenesis;metabolic process;transport	cytoplasm;cytosol;membrane;nucleus;ribosome	protein binding;RNA binding;structural molecule activity	Pf03501	6204	ENSG00000124614.13	RPS10	6	Ribosome	Cytoplasmic Ribosomal Proteins	Peptide chain elongation; Eukaryotic Translation Termination; Viral mRNA Translation; Formation of the ternary complex, and subsequently, the 43S complex; L13a-mediated translational silencing of Ceruloplasmin expression; Selenocysteine synthesis; Nonsense Mediated Decay (NMD) independent of the Exon Junction Complex (EJC); Nonsense Mediated Decay (NMD) enhanced by the Exon Junction Complex (EJC)…	38	High	1
FALSE	Master Protein	Q9NR12	PDZ and LIM domain protein 7 OS=Homo sapiens OX=9606 GN=PDLIM7 PE=1 SV=1	8	3	3	3	457	49.8	8.41	7.86	3	cell differentiation;cell organization and biogenesis;cellular component movement;development;regulation of biological process;transport	cytoplasm;cytoskeleton;cytosol;nucleus	metal ion binding;protein binding	Pf00412, Pf00595	9260	ENSG00000196923.13	PDLIM7	5		EBV LMP1 signaling	RET signaling	4	High	1
FALSE	Master Protein	P62913	60S ribosomal protein L11 OS=Homo sapiens OX=9606 GN=RPL11 PE=1 SV=2	12	2	3	2	178	20.2	9.6	7.83	2	cell organization and biogenesis;metabolic process;regulation of biological process;transport	cytoplasm;cytosol;membrane;nucleus;ribosome	protein binding;RNA binding;structural molecule activity	Pf00281, Pf00673	6135	ENSG00000142676.12	RPL11	1	Ribosome	Cytoplasmic Ribosomal Proteins	Peptide chain elongation; Eukaryotic Translation Termination; Viral mRNA Translation; L13a-mediated translational silencing of Ceruloplasmin expression; Nonsense Mediated Decay (NMD) independent of the Exon Junction Complex (EJC); Selenocysteine synthesis; Nonsense Mediated Decay (NMD) enhanced by the Exon Junction Complex (EJC); GTP hydrolysis and joining of the 60S ribosomal subunit; Major path…	34	High	1
FALSE	Master Protein	P23396	40S ribosomal protein S3 OS=Homo sapiens OX=9606 GN=RPS3 PE=1 SV=2	14	3	3	3	243	26.7	9.66	7.83	3	cell death;cell division;cell organization and biogenesis;metabolic process;regulation of biological process;response to stimulus;transport	cytoplasm;cytoskeleton;cytosol;endoplasmic reticulum;membrane;mitochondrion;nucleus;organelle lumen;ribosome	catalytic activity;DNA binding;protein binding;RNA binding;structural molecule activity	Pf00189, Pf07650	6188	ENSG00000149273.14	RPS3	11	Ribosome	Cytoplasmic Ribosomal Proteins	Peptide chain elongation; Eukaryotic Translation Termination; Viral mRNA Translation; Formation of the ternary complex, and subsequently, the 43S complex; L13a-mediated translational silencing of Ceruloplasmin expression; Selenocysteine synthesis; Nonsense Mediated Decay (NMD) independent of the Exon Junction Complex (EJC); Nonsense Mediated Decay (NMD) enhanced by the Exon Junction Complex (EJC)…	38	High	1
FALSE	Master Protein	Q9UMS6	Synaptopodin-2 OS=Homo sapiens OX=9606 GN=SYNPO2 PE=1 SV=2	4	3	3	3	1093	117.4	8.57	7.8	3	cell organization and biogenesis;regulation of biological process	cytoplasm;cytoskeleton;cytosol;nucleus	protein binding	Pf00595	171024	ENSG00000172403.10	SYNPO2	4				0	High	1
FALSE	Master Protein	P46821	Microtubule-associated protein 1B OS=Homo sapiens OX=9606 GN=MAP1B PE=1 SV=2	2	2	2	2	2468	270.5	4.81	7.78	2	cell growth;cell organization and biogenesis;cellular component movement;regulation of biological process;transport	cytoplasm;cytoskeleton;cytosol;membrane	protein binding;structural molecule activity		4131	ENSG00000131711.14	MAP1B	5		Regulation of Microtubule Cytoskeleton		1	High	1
FALSE	Master Protein	P0DP25	Calmodulin-3 OS=Homo sapiens OX=9606 GN=CALM3 PE=1 SV=1	26	3	3	3	149	16.8	4.22	7.77	3	metabolic process;regulation of biological process;response to stimulus;transport	cytoplasm;cytoskeleton;cytosol;extracellular;membrane	catalytic activity;enzyme regulator activity;metal ion binding;protein binding;transporter activity	Pf00036, Pf08726, Pf12763, Pf13202, Pf13405, Pf13499, Pf13833, Pf14658	808; 805; 801	ENSG00000160014.16; ENSG00000143933.16; ENSG00000198668.10	CALM3; CALM2; CALM1	19; 2; 14	Dopaminergic synapse; Phototransduction; Vascular smooth muscle contraction; Insulin signaling pathway; Amphetamine addiction; cGMP-PKG signaling pathway; Renin secretion; Neurotrophin signaling pathway; Rap1 signaling pathway; Oxytocin signaling pathway; Olfactory transduction; Circadian entrainment; Long-term potentiation; Glioma; Phosphatidylinositol signaling system; Adrenergic signaling in c…	Physiological and Pathological Hypertrophy of the Heart; MicroRNAs in cardiomyocyte hypertrophy; Alzheimers Disease; Endothelin Pathways; T-Cell Receptor and Co-stimulatory Signaling; Common Pathways Underlying Drug Addiction; Cardiac Hypertrophic Response; Myometrial Relaxation and Contraction Pathways; Melatonin metabolism and effects; G Protein Signaling Pathways; T-Cell antigen Receptor (TCR)…	Smooth Muscle Contraction; Uptake and function of anthrax toxins; Stimuli-sensing channels; Translocation of GLUT4 to the plasma membrane; Synthesis of IP3 and IP4 in the cytosol; Reduction of cytosolic Ca++ levels; CREB phosphorylation through the activation of CaMKII; Ion homeostasis; Ca2+ pathway; Phase 0 - rapid depolarisation; Calcineurin activates NFAT; Platelet degranulation ; eNOS activat…	150	High	1
FALSE	Master Protein	P53621	Coatomer subunit alpha OS=Homo sapiens OX=9606 GN=COPA PE=1 SV=2	3	3	3	3	1224	138.3	7.66	7.76	3	regulation of biological process;transport	cytoplasm;cytosol;extracellular;Golgi;membrane	protein binding;structural molecule activity	Pf00400, Pf04053, Pf06957	1314	ENSG00000122218.14	COPA	1			COPI-dependent Golgi-to-ER retrograde traffic; COPI-mediated anterograde transport	11	High	1
FALSE	Master Protein	P13010	X-ray repair cross-complementing protein 5 OS=Homo sapiens OX=9606 GN=XRCC5 PE=1 SV=3	7	2	2	2	732	82.7	5.81	7.69	2	cell differentiation;cell organization and biogenesis;cell proliferation;defense response;metabolic process;regulation of biological process;response to stimulus;transport	chromosome;cytoplasm;cytosol;extracellular;membrane;nucleus;organelle lumen	catalytic activity;DNA binding;enzyme regulator activity;nucleotide binding;protein binding;RNA binding	Pf02735, Pf03730, Pf03731, Pf08785	7520	ENSG00000079246.15	XRCC5	2	Non-homologous end-joining	Non-homologous end joining	2-LTR circle formation; Neutrophil degranulation; IRF3-mediated induction of type I IFN; Nonhomologous End-Joining (NHEJ)	18	High	1
FALSE	Master Protein	P67809	Y-box-binding protein 1 OS=Homo sapiens OX=9606 GN=YBX1 PE=1 SV=3	10	2	2	2	324	35.9	9.88	7.59	2	metabolic process;regulation of biological process	cytoplasm;cytosol;extracellular;membrane;nucleus;spliceosomal complex	DNA binding;protein binding;RNA binding	Pf00313	4904	ENSG00000065978.18	YBX1	1		Brain-Derived Neurotrophic Factor (BDNF) signaling pathway; Mecp2 and Associated Rett Syndrome; mRNA Processing; Sudden Infant Death Syndrome (SIDS) Susceptibility Pathways	mRNA Splicing - Major Pathway; mRNA Splicing - Minor Pathway	9	High	1
FALSE	Master Protein	Q9NR31	GTP-binding protein SAR1a OS=Homo sapiens OX=9606 GN=SAR1A PE=1 SV=1	16	2	3	2	198	22.4	6.68	7.56	2	cell organization and biogenesis;regulation of biological process;response to stimulus;transport	endoplasmic reticulum;Golgi;membrane	catalytic activity;nucleotide binding;protein binding;signal transducer activity	Pf00025, Pf00071, Pf00503, Pf01926, Pf08477, Pf09439	56681	ENSG00000079332.14	SAR1A	10	Protein processing in endoplasmic reticulum; Legionellosis	Sterol Regulatory Element-Binding Proteins (SREBP) signalling		3	High	1
FALSE	Master Protein	P07900	Heat shock protein HSP 90-alpha OS=Homo sapiens OX=9606 GN=HSP90AA1 PE=1 SV=5	5	3	3	1	732	84.6	5.02	7.52	3	cell organization and biogenesis;metabolic process;regulation of biological process;response to stimulus;transport	cytoplasm;cytosol;extracellular;membrane;nucleus;organelle lumen	catalytic activity;enzyme regulator activity;nucleotide binding;protein binding;RNA binding	Pf00183, Pf02518, Pf13589	3320	ENSG00000080824.18	HSP90AA1	14	NOD-like receptor signaling pathway; Progesterone-mediated oocyte maturation; Pathways in cancer; Prostate cancer; Protein processing in endoplasmic reticulum; Estrogen signaling pathway; PI3K-Akt signaling pathway; Antigen processing and presentation	Nucleotide-binding Oligomerization Domain (NOD) pathway; TNF alpha Signaling Pathway; Corticotropin-releasing hormone signaling pathway; Aryl Hydrocarbon Receptor; EBV LMP1 signaling; Aryl Hydrocarbon Receptor Pathway; Constitutive Androstane Receptor Pathway; NRF2 pathway; VEGFA-VEGFR2 Signaling Pathway; Focal Adhesion-PI3K-Akt-mTOR-signaling pathway	Sema3A PAK dependent Axon repulsion; Regulation of PLK1 Activity at G2/M Transition; Recruitment of NuMA to mitotic centrosomes; Loss of Nlp from mitotic centrosomes; Scavenging by Class F Receptors; Neutrophil degranulation; Uptake and function of diphtheria toxin; Regulation of actin dynamics for phagocytic cup formation; The role of GTSE1 in G2/M progression after G2 checkpoint; HSP90 chaperon…	86	High	1
FALSE	Master Protein	Q15365	Poly(rC)-binding protein 1 OS=Homo sapiens OX=9606 GN=PCBP1 PE=1 SV=2	8	3	3	2	356	37.5	7.09	7.51	3	metabolic process;regulation of biological process	cytoplasm;cytosol;membrane;nucleus	DNA binding;protein binding;RNA binding	Pf00013, Pf13014	5093	ENSG00000169564.6	PCBP1	2	Spliceosome		mRNA Splicing - Major Pathway	5	High	1
FALSE	Master Protein	P78527	DNA-dependent protein kinase catalytic subunit OS=Homo sapiens OX=9606 GN=PRKDC PE=1 SV=3	1	3	3	3	4128	468.8	7.12	7.39	3	cell death;cell differentiation;cell organization and biogenesis;cell proliferation;defense response;metabolic process;regulation of biological process;response to stimulus	cytosol;membrane;nucleus	catalytic activity;DNA binding;nucleotide binding;protein binding;RNA binding	Pf00454, Pf02259, Pf02260, Pf08163	5591	ENSG00000253729.7	PRKDC	8	Non-homologous end-joining; Cell cycle	miRNA Regulation of DNA Damage Response; Cell Cycle; Retinoblastoma (RB) in Cancer; Fas Ligand (FasL) pathway and Stress induction of Heat Shock Proteins (HSP) regulation; Pathways Affected in Adenoid Cystic Carcinoma; ATM Signaling Network in Development and Disease; Non-homologous end joining; DNA Damage Response	Nonhomologous End-Joining (NHEJ); E3 ubiquitin ligases ubiquitinate target proteins; IRF3-mediated induction of type I IFN	22	High	1
FALSE	Master Protein	P46779	60S ribosomal protein L28 OS=Homo sapiens OX=9606 GN=RPL28 PE=1 SV=3	14	2	3	2	137	15.7	12.02	7.25	2	cell organization and biogenesis;metabolic process;regulation of biological process;transport	cytosol;membrane;ribosome	protein binding;RNA binding;structural molecule activity	Pf01778	6158	ENSG00000108107.14	RPL28	19	Ribosome	Cytoplasmic Ribosomal Proteins	Peptide chain elongation; Eukaryotic Translation Termination; Viral mRNA Translation; L13a-mediated translational silencing of Ceruloplasmin expression; Nonsense Mediated Decay (NMD) independent of the Exon Junction Complex (EJC); Selenocysteine synthesis; Nonsense Mediated Decay (NMD) enhanced by the Exon Junction Complex (EJC); GTP hydrolysis and joining of the 60S ribosomal subunit; Major path…	34	High	1
FALSE	Master Protein	P05186	Alkaline phosphatase, tissue-nonspecific isozyme OS=Homo sapiens OX=9606 GN=ALPL PE=1 SV=4	7	3	3	3	524	57.3	6.67	7.21	3	cell differentiation;metabolic process;response to stimulus	extracellular;membrane	catalytic activity;metal ion binding;protein binding	Pf00245	249	ENSG00000162551.13	ALPL	1	Folate biosynthesis; Thiamine metabolism; Metabolic pathways	AGE/RAGE pathway; Brain-Derived Neurotrophic Factor (BDNF) signaling pathway; NOTCH1 regulation of human endothelial cell calcification; Role of Osx and miRNAs in tooth development; Endochondral Ossification	Post-translational modification: synthesis of GPI-anchored proteins	11	High	1
FALSE	Master Protein	P84098	60S ribosomal protein L19 OS=Homo sapiens OX=9606 GN=RPL19 PE=1 SV=1	13	3	3	2	196	23.5	11.47	7.21	3	cell organization and biogenesis;metabolic process;transport	cytosol;membrane;ribosome	protein binding;RNA binding;structural molecule activity	Pf01280	6143	ENSG00000108298.9	RPL19	17	Ribosome	Cytoplasmic Ribosomal Proteins	Peptide chain elongation; Eukaryotic Translation Termination; Viral mRNA Translation; L13a-mediated translational silencing of Ceruloplasmin expression; Nonsense Mediated Decay (NMD) independent of the Exon Junction Complex (EJC); Selenocysteine synthesis; Nonsense Mediated Decay (NMD) enhanced by the Exon Junction Complex (EJC); GTP hydrolysis and joining of the 60S ribosomal subunit; Major path…	34	High	1
FALSE	Master Protein	Q7Z3B1	Neuronal growth regulator 1 OS=Homo sapiens OX=9606 GN=NEGR1 PE=1 SV=3	11	3	3	3	354	38.7	6.21	7.19	3	metabolic process;regulation of biological process;response to stimulus	extracellular;membrane	protein binding	Pf00047, Pf07679, Pf13895, Pf13927	257194	ENSG00000172260.14	NEGR1	1	Cell adhesion molecules (CAMs)		Post-translational modification: synthesis of GPI-anchored proteins	4	High	1
FALSE	Master Protein	P62263	40S ribosomal protein S14 OS=Homo sapiens OX=9606 GN=RPS14 PE=1 SV=3	21	2	2	2	151	16.3	10.05	7.18	2	cell differentiation;cell organization and biogenesis;metabolic process;regulation of biological process;transport	cytosol;membrane;mitochondrion;ribosome	protein binding;RNA binding;structural molecule activity;translation regulator activity	Pf00411	6208	ENSG00000164587.11	RPS14	5	Ribosome	Cytoplasmic Ribosomal Proteins	Peptide chain elongation; Eukaryotic Translation Termination; Viral mRNA Translation; Formation of the ternary complex, and subsequently, the 43S complex; L13a-mediated translational silencing of Ceruloplasmin expression; Selenocysteine synthesis; Nonsense Mediated Decay (NMD) independent of the Exon Junction Complex (EJC); Nonsense Mediated Decay (NMD) enhanced by the Exon Junction Complex (EJC)…	39	High	1
FALSE	Master Protein	Q7RTP6	[F-actin]-monooxygenase MICAL3 OS=Homo sapiens OX=9606 GN=MICAL3 PE=1 SV=2	2	3	3	3	2002	224.2	5.55	7.15	3	cell division;cell organization and biogenesis;metabolic process;transport	cytoplasm;cytoskeleton;cytosol;membrane;nucleus	catalytic activity;metal ion binding;nucleotide binding;protein binding	Pf00307, Pf00412, Pf00890, Pf01266, Pf01494, Pf01946, Pf03486, Pf07992, Pf11971, Pf12130, Pf13450	57553	ENSG00000243156.7	MICAL3	22				0	High	1
FALSE	Master Protein	Q5VZ89	DENN domain-containing protein 4C OS=Homo sapiens OX=9606 GN=DENND4C PE=1 SV=3	1	1	3	1	1909	212.6	6.83	7.07	1	cell organization and biogenesis;response to stimulus;transport	cytoplasm;cytosol;membrane		Pf02141, Pf03455, Pf03456, Pf13041	55667	ENSG00000137145.20	DENND4C	9			RAB GEFs exchange GTP for GDP on RABs	4	High	1
FALSE	Master Protein	P47755	F-actin-capping protein subunit alpha-2 OS=Homo sapiens OX=9606 GN=CAPZA2 PE=1 SV=3	11	2	2	2	286	32.9	5.85	7.03	2	cell organization and biogenesis;cellular component movement;coagulation;defense response;regulation of biological process;response to stimulus;transport	cytoskeleton;cytosol;extracellular;membrane	protein binding	Pf01267	830	ENSG00000198898.13	CAPZA2	7	Endocytosis		COPI-independent Golgi-to-ER retrograde traffic; Advanced glycosylation endproduct receptor signaling; COPI-mediated anterograde transport; MHC class II antigen presentation; HSP90 chaperone cycle for steroid hormone receptors (SHR); Factors involved in megakaryocyte development and platelet production	22	High	1
FALSE	Master Protein	P0DMV9	Heat shock 70 kDa protein 1B OS=Homo sapiens OX=9606 GN=HSPA1B PE=1 SV=1	7	2	2	2	641	70	5.66	6.98	2	cell organization and biogenesis;metabolic process;regulation of biological process;response to stimulus;transport	cytoplasm;cytoskeleton;cytosol;endoplasmic reticulum;extracellular;mitochondrion;nucleus	catalytic activity;nucleotide binding;protein binding;receptor activity;RNA binding	Pf00012, Pf06723	3304; 3303	ENSG00000232804.5; ENSG00000234475.5; ENSG00000231555.4; ENSG00000235941.5; ENSG00000204389.9; ENSG00000204388.6; ENSG00000212866.6; ENSG00000237724.5; ENSG00000224501.5	HSPA1B; HSPA1A	6; CHR_HSCHR6_MHC_APD_CTG1; CHR_HSCHR6_MHC_DBB_CTG1; CHR_HSCHR6_MHC_QBL_CTG1; CHR_HSCHR6_MHC_COX_CTG1	Endocytosis; Longevity regulating pathway - multiple species; Prion diseases; Epstein-Barr virus infection; Spliceosome; MAPK signaling pathway; Protein processing in endoplasmic reticulum; Toxoplasmosis; Measles; Influenza A; Estrogen signaling pathway; Legionellosis; Antigen processing and presentation	Apoptosis Modulation and Signaling; Parkin-Ubiquitin Proteasomal System pathway; NRF2 pathway; MAPK Signaling Pathway; Apoptosis Modulation by HSP70; VEGFA-VEGFR2 Signaling Pathway	AUF1 (hnRNP D0) binds and destabilizes mRNA; Attenuation phase; Neutrophil degranulation; Regulation of HSF1-mediated heat shock response; Viral RNP Complexes in the Host Cell Nucleus; HSP90 chaperone cycle for steroid hormone receptors (SHR)	38	High	1
FALSE	Master Protein	Q96S97	Myeloid-associated differentiation marker OS=Homo sapiens OX=9606 GN=MYADM PE=1 SV=2	7	1	2	1	322	35.3	8.15	6.98	1	cell organization and biogenesis;regulation of biological process	cytoskeleton;membrane		Pf01284	91663	ENSG00000179820.15	MYADM	19				0	High	1
FALSE	Master Protein	P61421	V-type proton ATPase subunit d 1 OS=Homo sapiens OX=9606 GN=ATP6V0D1 PE=1 SV=1	11	2	2	2	351	40.3	5	6.96	2	cell organization and biogenesis;cellular homeostasis;regulation of biological process;response to stimulus;transport	endosome;membrane	catalytic activity;protein binding;transporter activity	Pf01992	9114	ENSG00000159720.11	ATP6V0D1	16	Viral carcinogenesis; Lysosome; Tuberculosis; Phagosome; Oxidative phosphorylation; Vibrio cholerae infection; Metabolic pathways; Epithelial cell signaling in Helicobacter pylori infection; Collecting duct acid secretion; Synaptic vesicle cycle; Rheumatoid arthritis		Transferrin endocytosis and recycling; ROS, RNS production in phagocytes; Ion channel transport; Insulin receptor recycling; XBP1(S) activates chaperone genes	26	High	1
FALSE	Master Protein	P27348	14-3-3 protein theta OS=Homo sapiens OX=9606 GN=YWHAQ PE=1 SV=1	10	2	3	1	245	27.7	4.78	6.87	2	cell organization and biogenesis;regulation of biological process;response to stimulus;transport	cytoplasm;cytosol;membrane;mitochondrion	protein binding	Pf00244	10971	ENSG00000134308.13	YWHAQ	2	Viral carcinogenesis; Pathogenic Escherichia coli infection; Hepatitis B; Epstein-Barr virus infection; Hippo signaling pathway; Oocyte meiosis; Cell cycle; PI3K-Akt signaling pathway	Cell Cycle; Pathogenic Escherichia coli infection; Primary Focal Segmental Glomerulosclerosis FSGS; IL-3 Signaling Pathway; Myometrial Relaxation and Contraction Pathways; Calcium Regulation in the Cardiac Cell; Sudden Infant Death Syndrome (SIDS) Susceptibility Pathways	Translocation of GLUT4 to the plasma membrane; Chk1/Chk2(Cds1) mediated inactivation of Cyclin B:Cdk1 complex; TP53 Regulates Metabolic Genes; Activation of BAD and translocation to mitochondria ; RHO GTPases activate PKNs	37	High	1
FALSE	Master Protein	Q8WZ42	Titin OS=Homo sapiens OX=9606 GN=TTN PE=1 SV=4	0	2	3	2	34350	3813.7	6.35	6.82	2	cell organization and biogenesis;cellular component movement;metabolic process;regulation of biological process;response to stimulus;transport	chromosome;cytoplasm;cytosol;extracellular;nucleus	catalytic activity;metal ion binding;nucleotide binding;protein binding;structural molecule activity	Pf00041, Pf00047, Pf00069, Pf02818, Pf07679, Pf07686, Pf07714, Pf09042, Pf10446, Pf13895, Pf13927	7273	ENSG00000155657.26	TTN	2	Dilated cardiomyopathy; Hypertrophic cardiomyopathy (HCM)	Striated Muscle Contraction	Platelet degranulation ; Striated Muscle Contraction	9	High	1
FALSE	Master Protein	Q96AG4	Leucine-rich repeat-containing protein 59 OS=Homo sapiens OX=9606 GN=LRRC59 PE=1 SV=1	11	2	2	2	307	34.9	9.57	6.81	2		endoplasmic reticulum;membrane;nucleus	protein binding;RNA binding	Pf12799, Pf13855	55379	ENSG00000108829.9	LRRC59	17				0	High	1
FALSE	Master Protein	Q16698	2,4-dienoyl-CoA reductase, mitochondrial OS=Homo sapiens OX=9606 GN=DECR1 PE=1 SV=1	10	2	2	2	335	36	9.28	6.67	2	cell organization and biogenesis;metabolic process	cytosol;mitochondrion;nucleus;organelle lumen	catalytic activity;nucleotide binding	Pf00106, Pf08659, Pf13561	1666	ENSG00000104325.6	DECR1	8		Fatty Acid Beta Oxidation; Fatty Acid Biosynthesis	mitochondrial fatty acid beta-oxidation of unsaturated fatty acids	7	High	1
FALSE	Master Protein	P61254	60S ribosomal protein L26 OS=Homo sapiens OX=9606 GN=RPL26 PE=1 SV=1	18	3	3	3	145	17.2	10.55	6.67	3	cell organization and biogenesis;metabolic process;regulation of biological process;response to stimulus;transport	cytoplasm;cytosol;membrane;ribosome	protein binding;RNA binding;structural molecule activity	Pf00467	6154	ENSG00000161970.12	RPL26	17	Ribosome	Cytoplasmic Ribosomal Proteins	Peptide chain elongation; Eukaryotic Translation Termination; Viral mRNA Translation; L13a-mediated translational silencing of Ceruloplasmin expression; Nonsense Mediated Decay (NMD) independent of the Exon Junction Complex (EJC); Selenocysteine synthesis; Nonsense Mediated Decay (NMD) enhanced by the Exon Junction Complex (EJC); GTP hydrolysis and joining of the 60S ribosomal subunit; Major path…	34	High	1
FALSE	Master Protein	Q92841	Probable ATP-dependent RNA helicase DDX17 OS=Homo sapiens OX=9606 GN=DDX17 PE=1 SV=2	5	3	3	3	729	80.2	8.27	6.65	3	cell differentiation;cell organization and biogenesis;defense response;metabolic process;regulation of biological process;response to stimulus	cytoplasm;cytosol;membrane;nucleus	catalytic activity;nucleotide binding;protein binding;RNA binding	Pf00270, Pf00271	10521	ENSG00000100201.20	DDX17	22		RIG-I-like Receptor Signaling		1	High	1
FALSE	Master Protein	P17661	Desmin OS=Homo sapiens OX=9606 GN=DES PE=1 SV=3	4	2	3	1	470	53.5	5.27	6.65	2	cell organization and biogenesis;cellular component movement;regulation of biological process	cytoplasm;cytoskeleton;cytosol;membrane;nucleus	protein binding;structural molecule activity	Pf00038, Pf03962, Pf04732	1674	ENSG00000175084.11	DES	2	Arrhythmogenic right ventricular cardiomyopathy (ARVC); Dilated cardiomyopathy; Hypertrophic cardiomyopathy (HCM)	Arrhythmogenic Right Ventricular Cardiomyopathy; Striated Muscle Contraction	Striated Muscle Contraction	7	High	1
FALSE	Master Protein	P51659	Peroxisomal multifunctional enzyme type 2 OS=Homo sapiens OX=9606 GN=HSD17B4 PE=1 SV=3	6	2	2	2	736	79.6	8.84	6.54	2	cell differentiation;metabolic process	membrane;mitochondrion;organelle lumen	catalytic activity;protein binding	Pf00106, Pf01575, Pf02036, Pf08659, Pf13452, Pf13561, Pf14864	3295	ENSG00000133835.14	HSD17B4	5	Peroxisome; Metabolic pathways; Primary bile acid biosynthesis	Steroid Biosynthesis	Beta-oxidation of pristanoyl-CoA; Synthesis of bile acids and bile salts via 7alpha-hydroxycholesterol; alpha-linolenic acid (ALA) metabolism; Beta-oxidation of very long chain fatty acids	16	High	1
FALSE	Master Protein	Q07020	60S ribosomal protein L18 OS=Homo sapiens OX=9606 GN=RPL18 PE=1 SV=2	13	2	2	2	188	21.6	11.72	6.4	2	cell organization and biogenesis;metabolic process;transport	cytoplasm;cytosol;endoplasmic reticulum;membrane;nucleus;ribosome	RNA binding;structural molecule activity	Pf00828	6141	ENSG00000063177.12	RPL18	19	Ribosome	Cytoplasmic Ribosomal Proteins	Peptide chain elongation; Eukaryotic Translation Termination; Viral mRNA Translation; L13a-mediated translational silencing of Ceruloplasmin expression; Nonsense Mediated Decay (NMD) independent of the Exon Junction Complex (EJC); Selenocysteine synthesis; Nonsense Mediated Decay (NMD) enhanced by the Exon Junction Complex (EJC); GTP hydrolysis and joining of the 60S ribosomal subunit; Major path…	34	High	1
FALSE	Master Protein	Q13488	V-type proton ATPase 116 kDa subunit a3 OS=Homo sapiens OX=9606 GN=TCIRG1 PE=1 SV=3	4	2	2	2	830	92.9	7.12	6.39	2	cell communication;cell organization and biogenesis;cellular homeostasis;defense response;metabolic process;regulation of biological process;response to stimulus;transport	membrane;mitochondrion	catalytic activity;protein binding;transporter activity	Pf01496	10312	ENSG00000110719.9	TCIRG1	11	Lysosome; Tuberculosis; Phagosome; Oxidative phosphorylation; Vibrio cholerae infection; Metabolic pathways; Epithelial cell signaling in Helicobacter pylori infection; Collecting duct acid secretion; Synaptic vesicle cycle; Rheumatoid arthritis	TYROBP Causal Network	Transferrin endocytosis and recycling; ROS, RNS production in phagocytes; Ion channel transport; Insulin receptor recycling; Neutrophil degranulation	23	High	1
FALSE	Master Protein	O43175	D-3-phosphoglycerate dehydrogenase OS=Homo sapiens OX=9606 GN=PHGDH PE=1 SV=4	6	2	2	2	533	56.6	6.71	6.29	2	metabolic process	cytosol	catalytic activity;nucleotide binding	Pf00389, Pf02826	26227	ENSG00000092621.11	PHGDH	1	Carbon metabolism; Glycine, serine and threonine metabolism; Biosynthesis of amino acids; Metabolic pathways	Trans-sulfuration and one carbon metabolism	Serine biosynthesis	9	High	1
FALSE	Master Protein	Q14764	Major vault protein OS=Homo sapiens OX=9606 GN=MVP PE=1 SV=4	5	2	2	2	893	99.3	5.48	6.11	2	regulation of biological process;response to stimulus;transport	cytoplasm;cytoskeleton;cytosol;extracellular;membrane;nucleus;organelle lumen	protein binding	Pf01145, Pf01505, Pf11978	9961	ENSG00000013364.18	MVP	16			Neutrophil degranulation	3	High	1
FALSE	Master Protein	O75396	Vesicle-trafficking protein SEC22b OS=Homo sapiens OX=9606 GN=SEC22B PE=1 SV=4	7	1	2	1	215	24.6	6.92	6.1	1	cell organization and biogenesis;regulation of biological process;transport	endoplasmic reticulum;Golgi;membrane	protein binding	Pf00957, Pf13774	9554		SEC22B	1	Phagosome; SNARE interactions in vesicular transport; Legionellosis		COPI-dependent Golgi-to-ER retrograde traffic; Cargo concentration in the ER; COPII (Coat Protein 2) Mediated Vesicle Transport; ER-Phagosome pathway	20	High	1
FALSE	Master Protein	P47756	F-actin-capping protein subunit beta OS=Homo sapiens OX=9606 GN=CAPZB PE=1 SV=4	10	3	3	3	277	31.3	5.59	6.06	3	cell organization and biogenesis;cellular component movement;coagulation;regulation of biological process;transport	cytoplasm;cytoskeleton;cytosol	protein binding	Pf01115	832	ENSG00000077549.17	CAPZB	1	Endocytosis		COPI-independent Golgi-to-ER retrograde traffic; COPI-mediated anterograde transport; MHC class II antigen presentation; HSP90 chaperone cycle for steroid hormone receptors (SHR); Factors involved in megakaryocyte development and platelet production	20	High	1
FALSE	Master Protein	Q9BUJ2	Heterogeneous nuclear ribonucleoprotein U-like protein 1 OS=Homo sapiens OX=9606 GN=HNRNPUL1 PE=1 SV=2	4	2	2	2	856	95.7	6.92	6.06	2	metabolic process;regulation of biological process;response to stimulus	nucleus	protein binding;RNA binding	Pf00622, Pf02037, Pf13671	11100	ENSG00000105323.16	HNRNPUL1	19	Influenza A		mRNA Splicing - Major Pathway	5	High	1
FALSE	Master Protein	P62249	40S ribosomal protein S16 OS=Homo sapiens OX=9606 GN=RPS16 PE=1 SV=2	19	3	3	3	146	16.4	10.21	6.04	3	cell organization and biogenesis;metabolic process;transport	cytosol;membrane;ribosome	protein binding;RNA binding;structural molecule activity	Pf00380	6217	ENSG00000105193.8	RPS16	19	Ribosome	Cytoplasmic Ribosomal Proteins	Peptide chain elongation; Eukaryotic Translation Termination; Viral mRNA Translation; Formation of the ternary complex, and subsequently, the 43S complex; L13a-mediated translational silencing of Ceruloplasmin expression; Selenocysteine synthesis; Nonsense Mediated Decay (NMD) independent of the Exon Junction Complex (EJC); Nonsense Mediated Decay (NMD) enhanced by the Exon Junction Complex (EJC)…	38	High	1
FALSE	Master Protein	B9A064	Immunoglobulin lambda-like polypeptide 5 OS=Homo sapiens OX=9606 GN=IGLL5 PE=2 SV=2	12	2	2	2	214	23	8.84	6.03	2	cell organization and biogenesis;defense response;metabolic process;regulation of biological process;response to stimulus	extracellular	protein binding	Pf07654, Pf08205, Pf13927	100423062	ENSG00000254709.7	IGLL5	22				0	High	1
FALSE	Master Protein	P13639	Elongation factor 2 OS=Homo sapiens OX=9606 GN=EEF2 PE=1 SV=4	4	2	2	2	858	95.3	6.83	6.01	2	cell differentiation;cell proliferation;metabolic process;regulation of biological process;response to stimulus;transport	cytoplasm;cytosol;extracellular;membrane;nucleus;organelle lumen;ribosome	catalytic activity;nucleotide binding;protein binding;RNA binding	Pf00009, Pf00679, Pf03144, Pf03764, Pf14492	1938	ENSG00000167658.15	EEF2	19	Oxytocin signaling pathway; AMPK signaling pathway	Translation Factors; AMP-activated Protein Kinase (AMPK) Signaling; Brain-Derived Neurotrophic Factor (BDNF) signaling pathway	Peptide chain elongation; Protein methylation; Synthesis of diphthamide-EEF2; Neutrophil degranulation; Uptake and function of diphtheria toxin	20	High	1
FALSE	Master Protein	Q9GZY8	Mitochondrial fission factor OS=Homo sapiens OX=9606 GN=MFF PE=1 SV=1	10	2	2	2	342	38.4	8.95	5.96	2	cell organization and biogenesis;regulation of biological process;transport	membrane;mitochondrion	protein binding	Pf05644	56947	ENSG00000168958.19	MFF	2				0	High	1
FALSE	Master Protein	Q01813	ATP-dependent 6-phosphofructokinase, platelet type OS=Homo sapiens OX=9606 GN=PFKP PE=1 SV=2	4	2	2	2	784	85.5	7.55	5.93	2	metabolic process	cytoplasm;cytosol;membrane;nucleus	catalytic activity;metal ion binding;nucleotide binding;protein binding	Pf00365	5214	ENSG00000067057.16	PFKP	10	Central carbon metabolism in cancer; Carbon metabolism; Galactose metabolism; Thyroid hormone signaling pathway; Fructose and mannose metabolism; Pentose phosphate pathway; AMPK signaling pathway; Glycolysis / Gluconeogenesis; RNA degradation; Biosynthesis of amino acids; Metabolic pathways	Cori Cycle; Glycolysis and Gluconeogenesis	Glycolysis	17	High	1
FALSE	Master Protein	P61006	Ras-related protein Rab-8A OS=Homo sapiens OX=9606 GN=RAB8A PE=1 SV=1	11	2	2	1	207	23.7	9.07	5.88	2	cell organization and biogenesis;metabolic process;regulation of biological process;response to stimulus;transport	cytoplasm;cytoskeleton;cytosol;endosome;Golgi;membrane	catalytic activity;nucleotide binding;protein binding	Pf00025, Pf00071, Pf08477	4218	ENSG00000167461.11	RAB8A	19	Endocytosis; Pancreatic secretion; AMPK signaling pathway	Focal Adhesion-PI3K-Akt-mTOR-signaling pathway	Translocation of GLUT4 to the plasma membrane; TBC/RABGAPs; VxPx cargo-targeting to cilium; Regulation of PLK1 Activity at G2/M Transition; Anchoring of the basal body to the plasma membrane; RAB GEFs exchange GTP for GDP on RABs; RAB geranylgeranylation	23	High	1
FALSE	Master Protein	P04844	Dolichyl-diphosphooligosaccharide--protein glycosyltransferase subunit 2 OS=Homo sapiens OX=9606 GN=RPN2 PE=1 SV=3	6	2	2	2	631	69.2	5.69	5.82	2	metabolic process;response to stimulus	endoplasmic reticulum;membrane	catalytic activity;protein binding	Pf05817	6185	ENSG00000118705.16	RPN2	20	N-Glycan biosynthesis; Protein processing in endoplasmic reticulum; Metabolic pathways	Proteasome Degradation	Asparagine N-linked glycosylation; SRP-dependent cotranslational protein targeting to membrane	9	High	1
FALSE	Master Protein	P13987	CD59 glycoprotein OS=Homo sapiens OX=9606 GN=CD59 PE=1 SV=1	17	2	2	2	128	14.2	6.48	5.8	2	cell organization and biogenesis;coagulation;regulation of biological process;response to stimulus;transport	cell surface;extracellular;membrane	protein binding	Pf00021	966	ENSG00000085063.14	CD59	11	Hematopoietic cell lineage; Complement and coagulation cascades		Regulation of Complement cascade; Neutrophil degranulation; Cargo concentration in the ER; COPII (Coat Protein 2) Mediated Vesicle Transport; COPI-mediated anterograde transport	17	High	1
FALSE	Master Protein	P62136	Serine/threonine-protein phosphatase PP1-alpha catalytic subunit OS=Homo sapiens OX=9606 GN=PPP1CA PE=1 SV=1	10	2	2	2	330	37.5	6.33	5.77	2	cell division;metabolic process;regulation of biological process;response to stimulus	cytoplasm;cytosol;membrane;nucleus	catalytic activity;metal ion binding;protein binding	Pf00149	5499	ENSG00000172531.14	PPP1CA	11	Dopaminergic synapse; Vascular smooth muscle contraction; Insulin signaling pathway; Amphetamine addiction; cGMP-PKG signaling pathway; Hippo signaling pathway; Oxytocin signaling pathway; Long-term potentiation; Adrenergic signaling in cardiomyocytes; Focal adhesion; Proteoglycans in cancer; Regulation of actin cytoskeleton; mRNA surveillance pathway; Oocyte meiosis; Herpes simplex infection; In…	Nicotine Activity on Dopaminergic Neurons; Common Pathways Underlying Drug Addiction	Signaling by GPCR; Triglyceride catabolism; DARPP-32 events; Downregulation of TGF-beta receptor signaling; Circadian Clock	35	High	1
FALSE	Master Protein	Q9BVP2	Guanine nucleotide-binding protein-like 3 OS=Homo sapiens OX=9606 GN=GNL3 PE=1 SV=2	6	2	2	2	549	62	9.16	5.73	2	cell division;cell proliferation;regulation of biological process	membrane;nucleus	catalytic activity;nucleotide binding;protein binding;RNA binding	Pf01926, Pf02421, Pf08701	26354	ENSG00000163938.16	GNL3	3	Ribosome biogenesis in eukaryotes		Major pathway of rRNA processing in the nucleolus and cytosol	5	High	1
FALSE	Master Protein	Q14204	Cytoplasmic dynein 1 heavy chain 1 OS=Homo sapiens OX=9606 GN=DYNC1H1 PE=1 SV=5	1	2	2	2	4646	532.1	6.4	5.7	2	cell division;cell organization and biogenesis;cellular component movement;regulation of biological process;transport	cytoplasm;cytoskeleton;cytosol;extracellular;membrane;organelle lumen	catalytic activity;motor activity;nucleotide binding;protein binding;RNA binding	Pf00769, Pf03028, Pf03915, Pf04156, Pf07246, Pf07728, Pf08385, Pf08393, Pf12774, Pf12775, Pf12777, Pf12780, Pf12781, Pf13173, Pf13207, Pf13401	1778	ENSG00000197102.10	DYNC1H1	14	Phagosome; Salmonella infection; Vasopressin-regulated water reabsorption		COPI-independent Golgi-to-ER retrograde traffic; Regulation of PLK1 Activity at G2/M Transition; AURKA Activation by TPX2; Anchoring of the basal body to the plasma membrane; Recruitment of NuMA to mitotic centrosomes; Recruitment of mitotic centrosome proteins and complexes; Loss of Nlp from mitotic centrosomes; Amplification of signal from unattached kinetochores via a MAD2 inhibitory signal; N…	50	High	1
FALSE	Master Protein	P08237	ATP-dependent 6-phosphofructokinase, muscle type OS=Homo sapiens OX=9606 GN=PFKM PE=1 SV=2	3	1	2	1	780	85.1	7.99	5.67	1	cell organization and biogenesis;cellular homeostasis;metabolic process;regulation of biological process	cytoplasm;cytosol;membrane;nucleus	catalytic activity;metal ion binding;nucleotide binding;protein binding	Pf00365	5213	ENSG00000152556.15	PFKM	12	Central carbon metabolism in cancer; Carbon metabolism; Galactose metabolism; Fructose and mannose metabolism; Pentose phosphate pathway; AMPK signaling pathway; Glycolysis / Gluconeogenesis; RNA degradation; Biosynthesis of amino acids; Metabolic pathways	Insulin Signaling; Glycolysis and Gluconeogenesis	Glycolysis	16	High	1
FALSE	Master Protein	P35222	Catenin beta-1 OS=Homo sapiens OX=9606 GN=CTNNB1 PE=1 SV=1	5	2	2	2	781	85.4	5.86	5.66	2	cell communication;cell differentiation;cell growth;cell organization and biogenesis;cell proliferation;cellular component movement;metabolic process;regulation of biological process;response to stimulus;transport	cytoplasm;cytoskeleton;cytosol;membrane;nucleus	DNA binding;protein binding;signal transducer activity	Pf00514	1499	ENSG00000168036.16	CTNNB1	3	Arrhythmogenic right ventricular cardiomyopathy (ARVC); Tight junction; Pathogenic Escherichia coli infection; Hippo signaling pathway; Rap1 signaling pathway; Endometrial cancer; Breast cancer; Colorectal cancer; Pathways in cancer; Prostate cancer; Thyroid hormone signaling pathway; HTLV-I infection; Melanogenesis; Wnt signaling pathway; Focal adhesion; Proteoglycans in cancer; Adherens junctio…	Androgen receptor signaling pathway; MicroRNAs in cardiomyocyte hypertrophy; Heart Development; TNF related weak inducer of apoptosis (TWEAK) Signaling Pathway; Neural Crest Differentiation; Arrhythmogenic Right Ventricular Cardiomyopathy; Pathogenic Escherichia coli infection; Corticotropin-releasing hormone signaling pathway; Adipogenesis; Gastric cancer network 2; Brain-Derived Neurotrophic Fa…	Beta-catenin phosphorylation cascade; CDO in myogenesis; Binding of TCF/LEF:CTNNB1 to target gene promoters; Apoptotic cleavage of cell adhesion proteins; RUNX3 regulates WNT signaling; S37 mutants of beta-catenin aren't phosphorylated; LRR FLII-interacting protein 1 (LRRFIP1) activates type I IFN production; Ca2+ pathway; S33 mutants of beta-catenin aren't phosphorylated; Disassembly of the dest…	107	High	1
FALSE	Master Protein	Q9Y625	Glypican-6 OS=Homo sapiens OX=9606 GN=GPC6 PE=1 SV=1	4	2	2	2	555	62.7	5.41	5.62	2	cellular component movement;metabolic process;regulation of biological process;response to stimulus	extracellular;membrane;nucleus;organelle lumen	protein binding	Pf01153	10082	ENSG00000183098.10	GPC6	13		miR-509-3p alteration of YAP1/ECM axis	Signaling by GPCR; HS-GAG biosynthesis; A tetrasaccharide linker sequence is required for GAG synthesis; Defective B4GALT7 causes EDS, progeroid type; Retinoid metabolism and transport; Defective B3GALT6 causes EDSP2 and SEMDJL1; HS-GAG degradation; Defective EXT2 causes exostoses 2; Defective B3GAT3 causes JDSSDHD; Defective EXT1 causes exostoses 1, TRPS2 and CHDS	23	High	1
FALSE	Master Protein	P61978	Heterogeneous nuclear ribonucleoprotein K OS=Homo sapiens OX=9606 GN=HNRNPK PE=1 SV=1	8	2	2	2	463	50.9	5.54	5.61	2	metabolic process;regulation of biological process;response to stimulus	cytoplasm;membrane;nucleus;spliceosomal complex	DNA binding;protein binding;RNA binding	Pf00013, Pf08067, Pf13014, Pf13083	3190	ENSG00000165119.20	HNRNPK	9	Viral carcinogenesis; MicroRNAs in cancer; Spliceosome; Herpes simplex infection	mRNA Processing	mRNA Splicing - Major Pathway; SUMOylation of RNA binding proteins	14	High	1
FALSE	Master Protein	Q8NC51	Plasminogen activator inhibitor 1 RNA-binding protein OS=Homo sapiens OX=9606 GN=SERBP1 PE=1 SV=2	7	2	2	2	408	44.9	8.65	5.58	2	regulation of biological process	cytoplasm;cytosol;membrane;nucleus	protein binding;RNA binding	Pf04774	26135	ENSG00000142864.14	SERBP1	1		Apoptosis-related network due to altered Notch3 in ovarian cancer		1	High	1
FALSE	Master Protein	P10321	HLA class I histocompatibility antigen, C alpha chain OS=Homo sapiens OX=9606 GN=HLA-C PE=1 SV=3	9	2	2	2	366	40.6	6.04	5.56	2	regulation of biological process;response to stimulus;transport	cell surface;endoplasmic reticulum;Golgi;membrane	protein binding	Pf00129, Pf07654	3107	ENSG00000204525.16	HLA-C	6	Viral carcinogenesis; Endocytosis; Allograft rejection; Epstein-Barr virus infection; Type I diabetes mellitus; Cell adhesion molecules (CAMs); Natural killer cell mediated cytotoxicity; HTLV-I infection; Phagosome; Autoimmune thyroid disease; Herpes simplex infection; Viral myocarditis; Graft-versus-host disease; Antigen processing and presentation	Proteasome Degradation; Allograft Rejection	Interferon alpha/beta signaling; ER-Phagosome pathway; Neutrophil degranulation; Immunoregulatory interactions between a Lymphoid and a non-Lymphoid cell; Endosomal/Vacuolar pathway; Interferon gamma signaling; Antigen Presentation: Folding, assembly and peptide loading of class I MHC	30	High	1
FALSE	Master Protein	Q9ULC3	Ras-related protein Rab-23 OS=Homo sapiens OX=9606 GN=RAB23 PE=1 SV=1	12	2	2	2	237	26.6	6.6	5.52	2	cell organization and biogenesis;defense response;development;metabolic process;regulation of biological process;response to stimulus;transport	cytoplasm;cytosol;endosome;membrane;vacuole	catalytic activity;nucleotide binding;protein binding	Pf00009, Pf00025, Pf00071, Pf04670, Pf08477	51715	ENSG00000112210.11	RAB23	6			RAB geranylgeranylation	3	High	1
FALSE	Master Protein	Q96HH9	GRAM domain-containing protein 2B OS=Homo sapiens OX=9606 GN=GRAMD2B PE=1 SV=1	8	2	2	2	432	47.8	7.9	5.47	2			protein binding	Pf02893	65983	ENSG00000155324.9	GRAMD3; GRAMD2B	5				0	High	1
FALSE	Master Protein	P62979	Ubiquitin-40S ribosomal protein S27a OS=Homo sapiens OX=9606 GN=RPS27A PE=1 SV=2	21	2	2	2	156	18	9.64	5.42	2	cell communication;cell organization and biogenesis;cellular homeostasis;defense response;metabolic process;regulation of biological process;response to stimulus;transport	cytoplasm;cytosol;membrane;nucleus;ribosome	metal ion binding;protein binding;RNA binding;structural molecule activity	Pf00240, Pf01599, Pf11976, Pf13019, Pf13881, Pf14560	6233	ENSG00000143947.13	RPS27A	2	Ribosome	Cytoplasmic Ribosomal Proteins	NOTCH1 Intracellular Domain Regulates Transcription; Activated NOTCH1 Transmits Signal to the Nucleus; Regulation of RAS by GAPs; Viral mRNA Translation; UCH proteinases; ISG15 antiviral mechanism; Regulation of PLK1 Activity at G2/M Transition; Constitutive Signaling by NOTCH1 HD+PEST Domain Mutants; Activated TLR4 signalling; Hh mutants that don't undergo autocatalytic processing are degraded b…	364	High	1
FALSE	Master Protein	Q9NSC5	Homer protein homolog 3 OS=Homo sapiens OX=9606 GN=HOMER3 PE=1 SV=2	11	2	2	2	361	39.8	5.45	5.39	2	regulation of biological process;response to stimulus;transport	cytoplasm;cytosol;membrane	protein binding	Pf00568	9454	ENSG00000051128.18	HOMER3	19	Glutamatergic synapse; FoxO signaling pathway		Neurexins and neuroligins	5	High	1
FALSE	Master Protein	O60506	Heterogeneous nuclear ribonucleoprotein Q OS=Homo sapiens OX=9606 GN=SYNCRIP PE=1 SV=2	4	2	2	2	623	69.6	8.59	5.39	2	cell differentiation;metabolic process;regulation of biological process;response to stimulus	cytoplasm;endoplasmic reticulum;membrane;nucleus;spliceosomal complex	protein binding;RNA binding	Pf00076, Pf13893, Pf14259	10492	ENSG00000135316.17	SYNCRIP	6				0	High	1
FALSE	Master Protein	P08123	Collagen alpha-2(I) chain OS=Homo sapiens OX=9606 GN=COL1A2 PE=1 SV=7	3	2	2	2	1366	129.2	8.95	5.36	2	cell organization and biogenesis;cellular component movement;coagulation;metabolic process;regulation of biological process;response to stimulus	endoplasmic reticulum;extracellular;organelle lumen	metal ion binding;protein binding;structural molecule activity	Pf01391, Pf01410	1278	ENSG00000164692.17	COL1A2	7	Amoebiasis; Protein digestion and absorption; AGE-RAGE signaling pathway in diabetic complications; Focal adhesion; ECM-receptor interaction; PI3K-Akt signaling pathway; Platelet activation	miRNA targets in ECM and membrane receptors; Focal Adhesion; TGF-beta Signaling Pathway; Focal Adhesion-PI3K-Akt-mTOR-signaling pathway; Inflammatory Response Pathway	Collagen degradation; Integrin cell surface interactions; MET activates PTK2 signaling; Crosslinking of collagen fibrils; Anchoring fibril formation; Platelet Adhesion to exposed collagen; Scavenging by Class A Receptors; Syndecan interactions; GP1b-IX-V activation signalling; ECM proteoglycans; Platelet Aggregation (Plug Formation); Immunoregulatory interactions between a Lymphoid and a non-Lymp…	46	High	1
FALSE	Master Protein	Q14699	Raftlin OS=Homo sapiens OX=9606 GN=RFTN1 PE=1 SV=4	7	2	2	2	578	63.1	5.67	5.32	2	cell organization and biogenesis;regulation of biological process;response to stimulus;transport	cytoplasm;endosome;membrane	RNA binding	Pf15250	23180	ENSG00000131378.13	RFTN1	3				0	High	1
FALSE	Master Protein	Q9Y295	Developmentally-regulated GTP-binding protein 1 OS=Homo sapiens OX=9606 GN=DRG1 PE=1 SV=1	7	2	2	2	367	40.5	8.9	5.3	2	development;metabolic process	cytoplasm;cytosol;membrane	nucleotide binding;protein binding	Pf00009, Pf01926, Pf02421, Pf02824	4733	ENSG00000185721.12	DRG1	22				0	High	1
FALSE	Master Protein	P51991	Heterogeneous nuclear ribonucleoprotein A3 OS=Homo sapiens OX=9606 GN=HNRNPA3 PE=1 SV=2	9	2	2	2	378	39.6	9.01	5.28	2	metabolic process;transport	cytoplasm;nucleus;spliceosomal complex	protein binding;RNA binding;transporter activity	Pf00076, Pf13893, Pf14259	220988	ENSG00000170144.20	HNRNPA3	2	Spliceosome		mRNA Splicing - Major Pathway	5	High	1
FALSE	Master Protein	Q15366	Poly(rC)-binding protein 2 OS=Homo sapiens OX=9606 GN=PCBP2 PE=1 SV=1	6	2	2	1	365	38.6	6.79	5.25	2	defense response;metabolic process;regulation of biological process;response to stimulus	cytoplasm;cytosol;membrane;nucleus	DNA binding;protein binding;RNA binding	Pf00013, Pf13014	5094	ENSG00000197111.15	PCBP2	12		mRNA Processing	Negative regulators of DDX58/IFIH1 signaling; mRNA Splicing - Major Pathway	9	High	1
FALSE	Master Protein	P46781	40S ribosomal protein S9 OS=Homo sapiens OX=9606 GN=RPS9 PE=1 SV=3	13	2	2	2	194	22.6	10.65	5.23	2	cell organization and biogenesis;metabolic process;regulation of biological process;transport	cytoplasm;cytosol;membrane;nucleus;ribosome	protein binding;RNA binding;structural molecule activity;translation regulator activity	Pf00163, Pf01479	6203	ENSG00000274005.3; ENSG00000275323.3; ENSG00000277079.3; ENSG00000278081.3; ENSG00000277359.3; ENSG00000170889.13; ENSG00000274950.4; ENSG00000274626.3; ENSG00000278270.4; ENSG00000274646.4	RPS9	19; CHR_HSCHR19LRC_LRC_T_CTG3_1; CHR_HSCHR19LRC_LRC_J_CTG3_1; CHR_HSCHR19LRC_PGF2_CTG3_1; CHR_HSCHR19LRC_LRC_S_CTG3_1; CHR_HSCHR19LRC_LRC_I_CTG3_1; CHR_HSCHR19LRC_PGF1_CTG3_1; CHR_HSCHR19LRC_COX2_CTG3_1; CHR_HSCHR19_4_CTG3_1; CHR_HSCHR19LRC_COX1_CTG3_1	Ribosome	Cytoplasmic Ribosomal Proteins	Peptide chain elongation; Eukaryotic Translation Termination; Viral mRNA Translation; Formation of the ternary complex, and subsequently, the 43S complex; L13a-mediated translational silencing of Ceruloplasmin expression; Selenocysteine synthesis; Nonsense Mediated Decay (NMD) independent of the Exon Junction Complex (EJC); Nonsense Mediated Decay (NMD) enhanced by the Exon Junction Complex (EJC)…	39	High	1
FALSE	Master Protein	Q12923	Tyrosine-protein phosphatase non-receptor type 13 OS=Homo sapiens OX=9606 GN=PTPN13 PE=1 SV=2	1	2	2	2	2485	276.7	6.42	5.23	2	metabolic process;regulation of biological process	cytoplasm;cytoskeleton;membrane;nucleus	catalytic activity;protein binding	Pf00102, Pf00373, Pf00595, Pf00782, Pf09379, Pf09380, Pf13180	5783	ENSG00000163629.12	PTPN13	4	Apoptosis	Ectoderm Differentiation	Synthesis of PIPs at the plasma membrane	7	High	1
FALSE	Master Protein	Q16643	Drebrin OS=Homo sapiens OX=9606 GN=DBN1 PE=1 SV=4	6	2	2	2	649	71.4	4.45	5.16	2	cell communication;cell differentiation;cell organization and biogenesis;cell proliferation;development;regulation of biological process	cytoplasm;cytoskeleton;membrane	protein binding	Pf00241	1627	ENSG00000113758.13	DBN1	5				0	High	1
FALSE	Master Protein	P61313	60S ribosomal protein L15 OS=Homo sapiens OX=9606 GN=RPL15 PE=1 SV=2	10	2	2	2	204	24.1	11.62	5.16	2	cell organization and biogenesis;metabolic process;response to stimulus;transport	cytosol;membrane;nucleus;ribosome	protein binding;RNA binding;structural molecule activity	Pf00827	6138	ENSG00000174748.18	RPL15	3	Ribosome	Cytoplasmic Ribosomal Proteins	Peptide chain elongation; Eukaryotic Translation Termination; Viral mRNA Translation; L13a-mediated translational silencing of Ceruloplasmin expression; Nonsense Mediated Decay (NMD) independent of the Exon Junction Complex (EJC); Selenocysteine synthesis; Nonsense Mediated Decay (NMD) enhanced by the Exon Junction Complex (EJC); GTP hydrolysis and joining of the 60S ribosomal subunit; Major path…	34	High	1
FALSE	Master Protein	P78371	T-complex protein 1 subunit beta OS=Homo sapiens OX=9606 GN=CCT2 PE=1 SV=4	4	2	2	2	535	57.5	6.46	5.14	2	cell organization and biogenesis;metabolic process;regulation of biological process;transport	cytoplasm;cytosol;extracellular;organelle lumen	nucleotide binding;protein binding	Pf00118	10576	ENSG00000166226.12	CCT2	12			BBSome-mediated cargo-targeting to cilium; Prefoldin mediated transfer of substrate to CCT/TriC; Cooperation of PDCL (PhLP1) and TRiC/CCT in G-protein beta folding; Association of TriC/CCT with target proteins during biosynthesis; Neutrophil degranulation; Folding of actin by CCT/TriC; Formation of tubulin folding intermediates by CCT/TriC	16	High	1
FALSE	Master Protein	P61768	Major prion protein OS=Pan troglodytes OX=9598 GN=PRNP PE=2 SV=1	8	2	2	2	253	27.6	9.14	5.13	2	cell organization and biogenesis;regulation of biological process;response to stimulus	cell surface;cytosol;endoplasmic reticulum;Golgi;membrane	metal ion binding;protein binding;receptor activity;signal transducer activity	Pf00377, Pf11587	458076	ENSPTRG00000013216.5	PRNP	20	Prion diseases			1	High	1
FALSE	Master Protein	Q8NE71	ATP-binding cassette sub-family F member 1 OS=Homo sapiens OX=9606 GN=ABCF1 PE=1 SV=2	3	2	2	2	845	95.9	6.8	5.12	2	defense response;metabolic process;regulation of biological process;response to stimulus;transport	cytoplasm;cytosol;membrane;nucleus;ribosome	catalytic activity;nucleotide binding;protein binding;RNA binding;translation regulator activity	Pf00005, Pf13304	23	ENSG00000225989.9; ENSG00000232169.9; ENSG00000204574.12; ENSG00000206490.11; ENSG00000236149.9; ENSG00000236342.8; ENSG00000231129.8	ABCF1	6; CHR_HSCHR6_MHC_SSTO_CTG1; CHR_HSCHR6_MHC_DBB_CTG1; CHR_HSCHR6_MHC_QBL_CTG1; CHR_HSCHR6_MHC_COX_CTG1; CHR_HSCHR6_MHC_MCF_CTG1; CHR_HSCHR6_MHC_MANN_CTG1			ABC-family proteins mediated transport	2	High	1
FALSE	Master Protein	Q0ZGT2	Nexilin OS=Homo sapiens OX=9606 GN=NEXN PE=1 SV=1	4	2	2	2	675	80.6	5.33	5.09	2	regulation of biological process	cytoplasm;cytoskeleton	protein binding;structural molecule activity	Pf00047, Pf07679, Pf13895	91624	ENSG00000162614.18	NEXN	1				0	High	1
FALSE	Master Protein	P19338	Nucleolin OS=Homo sapiens OX=9606 GN=NCL PE=1 SV=3	3	2	2	2	710	76.6	4.7	5.06	2	regulation of biological process;response to stimulus	cytoplasm;membrane;nucleus	DNA binding;protein binding;RNA binding	Pf00076, Pf13893, Pf14259	4691	ENSG00000115053.15	NCL	2	Pathogenic Escherichia coli infection	Pathogenic Escherichia coli infection; VEGFA-VEGFR2 Signaling Pathway	Major pathway of rRNA processing in the nucleolus and cytosol	7	High	1
FALSE	Master Protein	Q9NYJ8	TGF-beta-activated kinase 1 and MAP3K7-binding protein 2 OS=Homo sapiens OX=9606 GN=TAB2 PE=1 SV=1	4	2	2	2	693	76.4	8.54	5.01	2	metabolic process;regulation of biological process;response to stimulus	cytoplasm;cytosol;membrane	metal ion binding;protein binding	Pf00641, Pf02845, Pf13863	23118	ENSG00000055208.18	TAB2	6	TNF signaling pathway; NOD-like receptor signaling pathway; Osteoclast differentiation; Epstein-Barr virus infection; Leishmaniasis; MAPK signaling pathway; NF-kappa B signaling pathway; Toxoplasmosis; Measles; Toll-like receptor signaling pathway; Herpes simplex infection	Regulation of toll-like receptor signaling pathway; IL-1 signaling pathway; RANKL/RANK (Receptor activator of NFKB (ligand)) Signaling Pathway; TNF alpha Signaling Pathway; Structural Pathway of Interleukin 1 (IL-1); MAPK Signaling Pathway; TLR4 Signaling and Tolerance; Exercise-induced Circadian Regulation; Toll-like receptor signaling pathway	IRAK2 mediated activation of TAK1 complex upon TLR7/8 or 9 stimulation; Downstream TCR signaling; NOD1/2 Signaling Pathway; IRAK2 mediated activation of TAK1 complex; TRAF6-mediated induction of TAK1 complex within TLR4 complex; TAK1 activates NFkB by phosphorylation and activation of IKKs complex; TNFR1-induced NFkappaB signaling pathway; FCERI mediated NF-kB activation; Activated TLR4 signallin…	67	High	1
FALSE	Master Protein	Q9UQ03	Coronin-2B OS=Homo sapiens OX=9606 GN=CORO2B PE=1 SV=4	5	2	2	2	480	54.9	8.27	5.01	2	cell organization and biogenesis	cytoplasm;cytoskeleton;membrane	protein binding	Pf00400, Pf04977, Pf08953, Pf08954	10391	ENSG00000103647.12	CORO2B	15				0	High	1
FALSE	Master Protein	P02533	Keratin, type I cytoskeletal 14 OS=Homo sapiens OX=9606 GN=KRT14 PE=1 SV=4	4	2	2	1	472	51.5	5.16	4.99	2	cell death;cell differentiation;cell organization and biogenesis;response to stimulus	cytoplasm;cytosol;nucleus	protein binding;structural molecule activity	Pf00038, Pf13514	3861	ENSG00000186847.5	KRT14	17		Corticotropin-releasing hormone signaling pathway	Formation of the cornified envelope; Type I hemidesmosome assembly	7	High	1
FALSE	Master Protein	P10809	60 kDa heat shock protein, mitochondrial OS=Homo sapiens OX=9606 GN=HSPD1 PE=1 SV=2	3	2	2	2	573	61	5.87	4.97	2	cell organization and biogenesis;cell proliferation;metabolic process;regulation of biological process;response to stimulus;transport	cell surface;cytoplasm;cytosol;endosome;membrane;mitochondrion;organelle lumen	catalytic activity;DNA binding;nucleotide binding;protein binding;RNA binding	Pf00118	3329	ENSG00000144381.16	HSPD1	2	Type I diabetes mellitus; Tuberculosis; RNA degradation; Legionellosis	Apoptosis-related network due to altered Notch3 in ovarian cancer; Sudden Infant Death Syndrome (SIDS) Susceptibility Pathways	TFAP2A acts as a transcriptional repressor during retinoic acid induced cell differentiation; Mitochondrial protein import; Metabolism of proteins	13	High	1
FALSE	Master Protein	Q00839	Heterogeneous nuclear ribonucleoprotein U OS=Homo sapiens OX=9606 GN=HNRNPU PE=1 SV=6	3	1	1	1	825	90.5	6	4.97	1	cell differentiation;metabolic process;regulation of biological process;response to stimulus	cell surface;chromosome;cytoplasm;membrane;nucleus;spliceosomal complex	DNA binding;nucleotide binding;protein binding;RNA binding	Pf00622, Pf13671	3192	ENSG00000153187.18	HNRNPU	1	Spliceosome	mRNA Processing	mRNA Splicing - Major Pathway	6	High	1
FALSE	Master Protein	Q15417	Calponin-3 OS=Homo sapiens OX=9606 GN=CNN3 PE=1 SV=1	7	2	2	2	329	36.4	6.05	4.96	2	cell differentiation;cell organization and biogenesis;regulation of biological process	cytoskeleton;cytosol	protein binding	Pf00307, Pf00402	1266	ENSG00000117519.15	CNN3	1				0	High	1
FALSE	Master Protein	P50148	Guanine nucleotide-binding protein G(q) subunit alpha OS=Homo sapiens OX=9606 GN=GNAQ PE=1 SV=4	6	2	2	1	359	42.1	5.68	4.96	2	coagulation;regulation of biological process;response to stimulus	cytoplasm;membrane;nucleus	catalytic activity;enzyme regulator activity;metal ion binding;nucleotide binding;protein binding;signal transducer activity	Pf00025, Pf00503	2776	ENSG00000156052.10	GNAQ	9	Dopaminergic synapse; Chagas disease (American trypanosomiasis); Serotonergic synapse; Amoebiasis; Vascular smooth muscle contraction; Glutamatergic synapse; cGMP-PKG signaling pathway; Renin secretion; Huntington's disease; Rap1 signaling pathway; Oxytocin signaling pathway; Circadian entrainment; Endocrine and other factor-regulated calcium reabsorption; Pathways in cancer; Long-term potentiati…	Human Thyroid Stimulating Hormone (TSH) signaling pathway; Regulation of Microtubule Cytoskeleton; Alzheimers Disease; Corticotropin-releasing hormone signaling pathway; Myometrial Relaxation and Contraction Pathways; G Protein Signaling Pathways; Circadian rythm related genes; Cell-type Dependent Selectivity of CCK2R Signaling; Calcium Regulation in the Cardiac Cell; Serotonin Receptor 2 and ELK…	Thrombin signalling through proteinase activated receptors (PARs); Acetylcholine regulates insulin secretion; Gastrin-CREB signalling pathway via PKC and MAPK; Thromboxane signalling through TP receptor; ADP signalling through P2Y purinoceptor 1; Fatty Acids bound to GPR40 (FFAR1) regulate insulin secretion	64	High	1
FALSE	Master Protein	Q9H4M9	EH domain-containing protein 1 OS=Homo sapiens OX=9606 GN=EHD1 PE=1 SV=2	4	2	2	2	534	60.6	6.83	4.95	2	cell organization and biogenesis;coagulation;regulation of biological process;response to stimulus;transport	endosome;membrane	metal ion binding;nucleotide binding;protein binding	Pf00350, Pf01926, Pf12763	10938	ENSG00000110047.17	EHD1	11	Endocytosis	Insulin Signaling	Factors involved in megakaryocyte development and platelet production	4	High	1
FALSE	Master Protein	P06396	Gelsolin OS=Homo sapiens OX=9606 GN=GSN PE=1 SV=1	3	2	2	2	782	85.6	6.28	4.95	2	cell death;cell organization and biogenesis;metabolic process;regulation of biological process;response to stimulus;transport	cytoplasm;cytoskeleton;cytosol;extracellular;membrane;nucleus;organelle lumen	metal ion binding;protein binding	Pf00626	2934	ENSG00000148180.19	GSN	9	Viral carcinogenesis; Regulation of actin cytoskeleton; Fc gamma R-mediated phagocytosis	Regulation of Actin Cytoskeleton; Senescence and Autophagy in Cancer	Neutrophil degranulation; Caspase-mediated cleavage of cytoskeletal proteins; Amyloid fiber formation	15	High	1
FALSE	Master Protein	P08758	Annexin A5 OS=Homo sapiens OX=9606 GN=ANXA5 PE=1 SV=2	7	2	2	2	320	35.9	5.05	4.94	2	coagulation;regulation of biological process;response to stimulus;transport	cytoplasm;cytosol;extracellular;membrane	enzyme regulator activity;metal ion binding;protein binding	Pf00191	308	ENSG00000164111.14	ANXA5	4		Apoptosis-related network due to altered Notch3 in ovarian cancer; Simplified Interaction Map Between LOXL4 and Oxidative Stress Pathway; Prostaglandin Synthesis and Regulation	Platelet degranulation	7	High	1
FALSE	Master Protein	Q92928	Putative Ras-related protein Rab-1C OS=Homo sapiens OX=9606 GN=RAB1C PE=5 SV=2	10	2	2	1	201	22	5.43	4.87	2	regulation of biological process;response to stimulus;transport	cytoplasm;membrane	catalytic activity;nucleotide binding	Pf00025, Pf00071, Pf04670, Pf08477	441400		RAB1C	9				0	High	1
FALSE	Master Protein	Q6NYC8	Phostensin OS=Homo sapiens OX=9606 GN=PPP1R18 PE=1 SV=1	3	2	2	2	613	67.9	5.4	4.83	2		cytoplasm;cytoskeleton	protein binding	Pf13914, Pf13916	170954	ENSG00000229998.8; ENSG00000225060.8; ENSG00000230341.8; ENSG00000146112.11; ENSG00000234000.8	PPP1R18	6; CHR_HSCHR6_MHC_MANN_CTG1; CHR_HSCHR6_MHC_MCF_CTG1; CHR_HSCHR6_MHC_APD_CTG1; CHR_HSCHR6_MHC_DBB_CTG1		TYROBP Causal Network		1	High	1
FALSE	Master Protein	Q99536	Synaptic vesicle membrane protein VAT-1 homolog OS=Homo sapiens OX=9606 GN=VAT1 PE=1 SV=2	7	2	2	2	393	41.9	6.29	4.82	2	metabolic process;regulation of biological process;transport	cytoplasm;extracellular;membrane;mitochondrion;organelle lumen	catalytic activity;metal ion binding	Pf00107, Pf08240, Pf13602	10493	ENSG00000108828.15	VAT1	17			Neutrophil degranulation	3	High	1
FALSE	Master Protein	P60953	Cell division control protein 42 homolog OS=Homo sapiens OX=9606 GN=CDC42 PE=1 SV=2	11	2	2	2	191	21.2	6.55	4.8	2	cell communication;cell differentiation;cell division;cell organization and biogenesis;cellular component movement;coagulation;metabolic process;regulation of biological process;response to stimulus;transport	cytoplasm;cytoskeleton;cytosol;membrane;vacuole	catalytic activity;nucleotide binding;protein binding	Pf00025, Pf00071, Pf08477	998	ENSG00000070831.15	CDC42	1	Viral carcinogenesis; Endocytosis; T cell receptor signaling pathway; Tight junction; Pathogenic Escherichia coli infection; Pancreatic cancer; Neurotrophin signaling pathway; VEGF signaling pathway; Rap1 signaling pathway; MAPK signaling pathway; Pathways in cancer; AGE-RAGE signaling pathway in diabetic complications; Renal cell carcinoma; Focal adhesion; Proteoglycans in cancer; Salmonella inf…	Androgen receptor signaling pathway; Target Of Rapamycin (TOR) Signaling; Integrin-mediated Cell Adhesion; Integrated Breast Cancer Pathway; RANKL/RANK (Receptor activator of NFKB (ligand)) Signaling Pathway; Leptin signaling pathway; Regulation of Microtubule Cytoskeleton; Metastatic brain tumor; Pathogenic Escherichia coli infection; RalA downstream regulated genes; B Cell Receptor Signaling Pa…	RHO GTPases activate PAKs; G alpha (12/13) signalling events; DCC mediated attractive signaling; Gene and protein expression by JAK-STAT signaling after Interleukin-12 stimulation; RHO GTPases activate KTN1; Rho GTPase cycle; VEGFA-VEGFR2 Pathway; EGFR downregulation; RHO GTPases activate IQGAPs; Factors involved in megakaryocyte development and platelet production; CDO in myogenesis; EPHB-mediat…	102	High	1
FALSE	Master Protein	P62277	40S ribosomal protein S13 OS=Homo sapiens OX=9606 GN=RPS13 PE=1 SV=2	15	2	2	2	151	17.2	10.54	4.78	2	cell organization and biogenesis;metabolic process;regulation of biological process;transport	cytosol;membrane;nucleus;ribosome	protein binding;RNA binding;structural molecule activity	Pf00312, Pf08069	6207	ENSG00000110700.6	RPS13	11	Ribosome	Cytoplasmic Ribosomal Proteins	Peptide chain elongation; Eukaryotic Translation Termination; Viral mRNA Translation; Formation of the ternary complex, and subsequently, the 43S complex; L13a-mediated translational silencing of Ceruloplasmin expression; Selenocysteine synthesis; Nonsense Mediated Decay (NMD) independent of the Exon Junction Complex (EJC); Nonsense Mediated Decay (NMD) enhanced by the Exon Junction Complex (EJC)…	38	High	1
FALSE	Master Protein	O95837	Guanine nucleotide-binding protein subunit alpha-14 OS=Homo sapiens OX=9606 GN=GNA14 PE=1 SV=1	6	2	2	1	355	41.5	6.07	4.78	2	regulation of biological process;response to stimulus	membrane	catalytic activity;metal ion binding;nucleotide binding;protein binding;signal transducer activity	Pf00025, Pf00503	9630	ENSG00000156049.6	GNA14	9	Chagas disease (American trypanosomiasis); Amoebiasis; Calcium signaling pathway	G Protein Signaling Pathways	Thrombin signalling through proteinase activated receptors (PARs); Acetylcholine regulates insulin secretion; Gastrin-CREB signalling pathway via PKC and MAPK; Thromboxane signalling through TP receptor; ADP signalling through P2Y purinoceptor 1; Fatty Acids bound to GPR40 (FFAR1) regulate insulin secretion	21	High	1
FALSE	Master Protein	Q92743	Serine protease HTRA1 OS=Homo sapiens OX=9606 GN=HTRA1 PE=1 SV=1	5	2	2	2	480	51.3	7.83	4.77	2	cell differentiation;cell organization and biogenesis;metabolic process;regulation of biological process	cytoplasm;cytosol;extracellular;membrane	catalytic activity;protein binding	Pf00050, Pf00089, Pf00219, Pf00595, Pf05579, Pf07648, Pf10459, Pf13180, Pf13365	5654	ENSG00000166033.11	HTRA1	10			Degradation of the extracellular matrix	2	High	1
FALSE	Master Protein	P61353	60S ribosomal protein L27 OS=Homo sapiens OX=9606 GN=RPL27 PE=1 SV=2	21	2	2	2	136	15.8	10.56	4.73	2	cell organization and biogenesis;metabolic process;transport	cytosol;membrane;nucleus;ribosome	RNA binding;structural molecule activity	Pf00467, Pf01777	6155	ENSG00000131469.12	RPL27	17	Ribosome	Cytoplasmic Ribosomal Proteins	Peptide chain elongation; Eukaryotic Translation Termination; Viral mRNA Translation; L13a-mediated translational silencing of Ceruloplasmin expression; Nonsense Mediated Decay (NMD) independent of the Exon Junction Complex (EJC); Selenocysteine synthesis; Nonsense Mediated Decay (NMD) enhanced by the Exon Junction Complex (EJC); GTP hydrolysis and joining of the 60S ribosomal subunit; Major path…	34	High	1
FALSE	Master Protein	P62851	40S ribosomal protein S25 OS=Homo sapiens OX=9606 GN=RPS25 PE=1 SV=1	17	2	2	2	125	13.7	10.11	4.71	2	cell organization and biogenesis;metabolic process;transport	cytosol;nucleus;ribosome	catalytic activity;nucleotide binding;protein binding;RNA binding;structural molecule activity	Pf03297	6230	ENSG00000280831.2; ENSG00000118181.10	RPS25	11; CHR_HG2217_PATCH	Ribosome	Cytoplasmic Ribosomal Proteins	Peptide chain elongation; Eukaryotic Translation Termination; Viral mRNA Translation; Formation of the ternary complex, and subsequently, the 43S complex; L13a-mediated translational silencing of Ceruloplasmin expression; Selenocysteine synthesis; Nonsense Mediated Decay (NMD) independent of the Exon Junction Complex (EJC); Nonsense Mediated Decay (NMD) enhanced by the Exon Junction Complex (EJC)…	38	High	1
FALSE	Master Protein	Q27J81	Inverted formin-2 OS=Homo sapiens OX=9606 GN=INF2 PE=1 SV=2	2	2	2	2	1249	135.5	5.38	4.7	2	cell organization and biogenesis;regulation of biological process	cytoplasm	protein binding	Pf02181, Pf06367, Pf06371	64423	ENSG00000203485.12	INF2	14		Primary Focal Segmental Glomerulosclerosis FSGS		1	High	1
FALSE	Master Protein	Q9Y4F1	FERM, ARHGEF and pleckstrin domain-containing protein 1 OS=Homo sapiens OX=9606 GN=FARP1 PE=1 SV=1	3	2	2	2	1045	118.6	8.15	4.69	2	cell organization and biogenesis;development;regulation of biological process	cytoplasm;cytoskeleton;cytosol;membrane	protein binding	Pf00169, Pf00373, Pf00621, Pf08736, Pf09379, Pf09380	10160	ENSG00000152767.16	FARP1	13				0	High	1
FALSE	Master Protein	P21980	Protein-glutamine gamma-glutamyltransferase 2 OS=Homo sapiens OX=9606 GN=TGM2 PE=1 SV=2	4	2	2	2	687	77.3	5.22	4.66	2	cell organization and biogenesis;cellular homeostasis;metabolic process;regulation of biological process;response to stimulus;transport	cytoplasm;cytosol;endoplasmic reticulum;membrane;mitochondrion	catalytic activity;metal ion binding;nucleotide binding;protein binding	Pf00868, Pf00927, Pf01841	7052	ENSG00000198959.11	TGM2	20	Huntington's disease			1	High	1
FALSE	Master Protein	P18077	60S ribosomal protein L35a OS=Homo sapiens OX=9606 GN=RPL35A PE=1 SV=2	19	2	2	2	110	12.5	11.06	4.64	2	cell organization and biogenesis;metabolic process;transport	cytosol;membrane;ribosome	protein binding;RNA binding;structural molecule activity	Pf01247	6165	ENSG00000182899.14	RPL35A	3	Ribosome	Cytoplasmic Ribosomal Proteins	Peptide chain elongation; Eukaryotic Translation Termination; Viral mRNA Translation; L13a-mediated translational silencing of Ceruloplasmin expression; Nonsense Mediated Decay (NMD) independent of the Exon Junction Complex (EJC); Selenocysteine synthesis; Nonsense Mediated Decay (NMD) enhanced by the Exon Junction Complex (EJC); GTP hydrolysis and joining of the 60S ribosomal subunit; Major path…	34	High	1
FALSE	Master Protein	Q9NZN4	EH domain-containing protein 2 OS=Homo sapiens OX=9606 GN=EHD2 PE=1 SV=2	5	2	2	2	543	61.1	6.46	4.63	2	cell organization and biogenesis;coagulation;regulation of biological process;transport	cytoplasm;cytoskeleton;cytosol;endosome;membrane;nucleus	catalytic activity;metal ion binding;nucleotide binding;protein binding	Pf00350, Pf01926, Pf12763	30846	ENSG00000024422.11	EHD2	19	Endocytosis	Insulin Signaling	Factors involved in megakaryocyte development and platelet production	4	High	1
FALSE	Master Protein	Q8IZX4	Transcription initiation factor TFIID subunit 1-like OS=Homo sapiens OX=9606 GN=TAF1L PE=1 SV=1	2	2	2	2	1826	207.2	5.4	4.57	2	cell organization and biogenesis;metabolic process;regulation of biological process	nucleus	catalytic activity;DNA binding;protein binding	Pf00439, Pf09247, Pf12157, Pf15288	138474	ENSG00000122728.6	TAF1L	9	Basal transcription factors		RNA Polymerase II Transcription Initiation; HIV Transcription Initiation; RNA Polymerase II Transcription Pre-Initiation And Promoter Opening; RNA Polymerase II HIV Promoter Escape; Regulation of TP53 Activity through Phosphorylation; RNA Polymerase II Pre-transcription Events; RNA Polymerase II Promoter Escape	20	High	1
FALSE	Master Protein	P10412	Histone H1.4 OS=Homo sapiens OX=9606 GN=H1-4 PE=1 SV=2	14	2	2	2	219	21.9	11.03	4.51	2	cell organization and biogenesis;metabolic process;regulation of biological process	chromosome;nucleus	DNA binding;metal ion binding;nucleotide binding;protein binding;RNA binding	Pf00538	3008	ENSG00000168298.6	HIST1H1E	6		Pathways Affected in Adenoid Cystic Carcinoma	Formation of Senescence-Associated Heterochromatin Foci (SAHF); Activation of DNA fragmentation factor	11	High	1
FALSE	Master Protein	P60763	Ras-related C3 botulinum toxin substrate 3 OS=Homo sapiens OX=9606 GN=RAC3 PE=1 SV=1	9	2	2	2	192	21.4	8.15	4.48	2	cell communication;cell organization and biogenesis;regulation of biological process;response to stimulus	cytoplasm;cytoskeleton;cytosol;membrane	catalytic activity;nucleotide binding;protein binding	Pf00025, Pf00071, Pf08477	5881	ENSG00000169750.8	RAC3	17	Pancreatic cancer; B cell receptor signaling pathway; VEGF signaling pathway; Rap1 signaling pathway; MAPK signaling pathway; Colorectal cancer; Natural killer cell mediated cytotoxicity; Pathways in cancer; Wnt signaling pathway; Focal adhesion; Choline metabolism in cancer; Adherens junction; Regulation of actin cytoskeleton; Sphingolipid signaling pathway; Fc epsilon RI signaling pathway; Vira…	Integrin-mediated Cell Adhesion; RalA downstream regulated genes; Focal Adhesion; Microglia Pathogen Phagocytosis Pathway; Regulation of Actin Cytoskeleton	Rho GTPase cycle; PCP/CE pathway	30	High	1
FALSE	Master Protein	P42766	60S ribosomal protein L35 OS=Homo sapiens OX=9606 GN=RPL35 PE=1 SV=2	13	2	2	1	123	14.5	11.05	4.47	2	cell organization and biogenesis;metabolic process;transport	cytosol;membrane;ribosome	RNA binding;structural molecule activity	Pf00831	11224	ENSG00000136942.14	RPL35	9	Ribosome	Cytoplasmic Ribosomal Proteins	Peptide chain elongation; Eukaryotic Translation Termination; Viral mRNA Translation; L13a-mediated translational silencing of Ceruloplasmin expression; Nonsense Mediated Decay (NMD) independent of the Exon Junction Complex (EJC); Selenocysteine synthesis; Nonsense Mediated Decay (NMD) enhanced by the Exon Junction Complex (EJC); GTP hydrolysis and joining of the 60S ribosomal subunit; Major path…	34	High	1
FALSE	Master Protein	P02538	Keratin, type II cytoskeletal 6A OS=Homo sapiens OX=9606 GN=KRT6A PE=1 SV=3	4	2	2	2	564	60	8	4.43	2	cell death;cell differentiation;cell organization and biogenesis;defense response;metabolic process;regulation of biological process;response to stimulus	cytosol;membrane;nucleus	protein binding;structural molecule activity	Pf00038, Pf04111, Pf13166	3853	ENSG00000205420.10	KRT6A	12		Ectoderm Differentiation	Formation of the cornified envelope	4	High	1
FALSE	Master Protein	P11532	Dystrophin OS=Homo sapiens OX=9606 GN=DMD PE=1 SV=3	0	2	2	2	3685	426.5	5.88	4.4	2	cell organization and biogenesis;cellular component movement;cellular homeostasis;metabolic process;regulation of biological process;response to stimulus;transport	cell surface;cytoplasm;cytoskeleton;cytosol;membrane;nucleus	metal ion binding;protein binding;structural molecule activity	Pf00307, Pf00397, Pf00435, Pf00569, Pf09068, Pf09069, Pf11971, Pf12761, Pf13166	1756		DMD	X	Arrhythmogenic right ventricular cardiomyopathy (ARVC); Dilated cardiomyopathy; Viral myocarditis; Hypertrophic cardiomyopathy (HCM)	Arrhythmogenic Right Ventricular Cardiomyopathy; Ectoderm Differentiation; Striated Muscle Contraction	Striated Muscle Contraction; Non-integrin membrane-ECM interactions	11	High	1
FALSE	Master Protein	O95782	AP-2 complex subunit alpha-1 OS=Homo sapiens OX=9606 GN=AP2A1 PE=1 SV=3	3	1	1	1	977	107.5	7.03	4.39	1	cell organization and biogenesis;cellular component movement;metabolic process;regulation of biological process;response to stimulus;transport	cytosol;membrane	protein binding;transporter activity	Pf01602, Pf02296, Pf02883, Pf13646	160	ENSG00000196961.12	AP2A1	19	Endocytosis; Huntington's disease; Endocrine and other factor-regulated calcium reabsorption; Synaptic vesicle cycle	Synaptic Vesicle Pathway; EGF/EGFR Signaling Pathway	Cargo recognition for clathrin-mediated endocytosis; Nef Mediated CD8 Down-regulation; Nef Mediated CD4 Down-regulation; Trafficking of GluR2-containing AMPA receptors; Recycling pathway of L1; LDL clearance; EPH-ephrin mediated repulsion of cells; Retrograde neurotrophin signalling; VLDLR internalisation and degradation; WNT5A-dependent internalization of FZD2, FZD5 and ROR2; MHC class II antige…	48	High	1
FALSE	Master Protein	P17655	Calpain-2 catalytic subunit OS=Homo sapiens OX=9606 GN=CAPN2 PE=1 SV=6	3	1	1	1	700	79.9	4.98	4.38	1	cell organization and biogenesis;metabolic process;regulation of biological process;response to stimulus	chromosome;cytoplasm;cytoskeleton;cytosol;endoplasmic reticulum;Golgi;membrane;nucleus;vacuole	catalytic activity;metal ion binding;protein binding	Pf00648, Pf01067, Pf13833	824	ENSG00000162909.17	CAPN2	1	Protein processing in endoplasmic reticulum; Apoptosis; Focal adhesion; Alzheimer's disease	Integrin-mediated Cell Adhesion; Alzheimers Disease; VEGFA-VEGFR2 Signaling Pathway	Degradation of the extracellular matrix; Deregulated CDK5 triggers multiple neurodegenerative pathways in Alzheimer's disease models	12	High	1
FALSE	Master Protein	P55786	Puromycin-sensitive aminopeptidase OS=Homo sapiens OX=9606 GN=NPEPPS PE=1 SV=2	3	2	2	2	919	103.2	5.72	4.35	2	metabolic process;response to stimulus	cytoplasm;cytosol;nucleus	catalytic activity;metal ion binding	Pf01433, Pf11838, Pf13485	9520	ENSG00000141279.15	NPEPPS	17			Antigen processing: Ubiquitination & Proteasome degradation	4	High	1
FALSE	Master Protein	Q9NQC3	Reticulon-4 OS=Homo sapiens OX=9606 GN=RTN4 PE=1 SV=2	3	1	1	1	1192	129.9	4.5	4.33	1	cell death;cell organization and biogenesis;cellular component movement;regulation of biological process	endoplasmic reticulum;membrane	protein binding;RNA binding	Pf02453	57142	ENSG00000115310.17	RTN4	2	Alzheimer's disease	Spinal Cord Injury	Signalling by NGF; Axonal growth inhibition (RHOA activation)	8	High	1
FALSE	Master Protein	P25940	Collagen alpha-3(V) chain OS=Homo sapiens OX=9606 GN=COL5A3 PE=1 SV=3	1	2	2	2	1745	172	6.87	4.33	2	cell organization and biogenesis;metabolic process	extracellular;organelle lumen	protein binding;structural molecule activity	Pf01391, Pf01410, Pf02210	50509	ENSG00000080573.6	COL5A3	19	Protein digestion and absorption	miRNA targets in ECM and membrane receptors; Focal Adhesion; Focal Adhesion-PI3K-Akt-mTOR-signaling pathway	ECM proteoglycans; Collagen degradation; Integrin cell surface interactions; Assembly of collagen fibrils and other multimeric structures; MET activates PTK2 signaling; Collagen chain trimerization; NCAM1 interactions; Signaling by PDGF; Syndecan interactions	25	High	1
FALSE	Master Protein	Q92896	Golgi apparatus protein 1 OS=Homo sapiens OX=9606 GN=GLG1 PE=1 SV=2	2	2	2	2	1179	134.5	6.9	4.25	2	cellular component movement;regulation of biological process	Golgi;membrane	protein binding	Pf00839	2734	ENSG00000090863.11	GLG1	16	Cell adhesion molecules (CAMs)		Cell surface interactions at the vascular wall	3	High	1
FALSE	Master Protein	Q9Y5S2	Serine/threonine-protein kinase MRCK beta OS=Homo sapiens OX=9606 GN=CDC42BPB PE=1 SV=2	1	2	2	2	1711	194.2	6.37	4.23	2	cell organization and biogenesis;cellular component movement;metabolic process;regulation of biological process;response to stimulus;transport	cytoplasm;cytoskeleton;extracellular;Golgi;membrane	catalytic activity;metal ion binding;motor activity;nucleotide binding;protein binding;structural molecule activity	Pf00038, Pf00069, Pf00130, Pf00261, Pf00433, Pf00769, Pf00780, Pf01442, Pf01576, Pf02463, Pf02841, Pf03148, Pf03938, Pf03962, Pf04012, Pf04111, Pf04156, Pf04849, Pf05010, Pf05103, Pf05276, Pf05483, Pf05557, Pf05622, Pf05667, Pf05701, Pf06008, Pf06160, Pf07227, Pf07321, Pf07714, Pf07767, Pf07851, Pf07888, Pf07926, Pf08614, Pf08826, Pf09726, Pf09728, Pf09730, Pf09731, Pf09789, Pf10168, Pf10174, Pf1…	9578	ENSG00000198752.10	CDC42BPB	14				0	High	1
FALSE	Master Protein	O14498	Immunoglobulin superfamily containing leucine-rich repeat protein OS=Homo sapiens OX=9606 GN=ISLR PE=2 SV=1	4	2	2	2	428	46	5.15	4.15	2	transport	extracellular;organelle lumen	protein binding	Pf07679, Pf13855	3671	ENSG00000129009.12	ISLR	15			Platelet degranulation	4	High	1
FALSE	Master Protein	P49368	T-complex protein 1 subunit gamma OS=Homo sapiens OX=9606 GN=CCT3 PE=1 SV=4	4	2	2	2	545	60.5	6.49	4.13	2	cell organization and biogenesis;metabolic process;regulation of biological process;transport	cytoplasm;cytoskeleton;cytosol;membrane	nucleotide binding;protein binding;RNA binding	Pf00118	7203	ENSG00000163468.14	CCT3	1			BBSome-mediated cargo-targeting to cilium; Prefoldin mediated transfer of substrate to CCT/TriC; Cooperation of PDCL (PhLP1) and TRiC/CCT in G-protein beta folding; Association of TriC/CCT with target proteins during biosynthesis; Formation of tubulin folding intermediates by CCT/TriC; Folding of actin by CCT/TriC	13	High	1
FALSE	Master Protein	P62750	60S ribosomal protein L23a OS=Homo sapiens OX=9606 GN=RPL23A PE=1 SV=1	13	2	2	2	156	17.7	10.45	4.13	2	cell organization and biogenesis;cell proliferation;metabolic process;transport	cytoplasm;cytosol;nucleus;ribosome	protein binding;RNA binding;structural molecule activity	Pf00276, Pf03939	6147	ENSG00000198242.13	RPL23A	17	Ribosome	Cytoplasmic Ribosomal Proteins	Peptide chain elongation; Eukaryotic Translation Termination; Viral mRNA Translation; L13a-mediated translational silencing of Ceruloplasmin expression; Nonsense Mediated Decay (NMD) independent of the Exon Junction Complex (EJC); Selenocysteine synthesis; Nonsense Mediated Decay (NMD) enhanced by the Exon Junction Complex (EJC); GTP hydrolysis and joining of the 60S ribosomal subunit; Major path…	34	High	1
FALSE	Master Protein	Q8TAB7	Putative coiled-coil domain-containing protein 26 OS=Homo sapiens OX=9606 GN=CCDC26 PE=5 SV=1	10	1	2	1	109	13.2	9.45	4.09	1			protein binding		137196		CCDC26	8				0	High	1
FALSE	Master Protein	P29966	Myristoylated alanine-rich C-kinase substrate OS=Homo sapiens OX=9606 GN=MARCKS PE=1 SV=4	5	1	1	1	332	31.5	4.45	4	1	cell organization and biogenesis;regulation of biological process	cytoplasm;cytoskeleton;membrane;nucleus	protein binding		4082	ENSG00000277443.2	MARCKS	6	MicroRNAs in cancer; Fc gamma R-mediated phagocytosis	Brain-Derived Neurotrophic Factor (BDNF) signaling pathway	Acetylcholine regulates insulin secretion	7	High	1
FALSE	Master Protein	Q9UBI6	Guanine nucleotide-binding protein G(I)/G(S)/G(O) subunit gamma-12 OS=Homo sapiens OX=9606 GN=GNG12 PE=1 SV=3	26	1	1	1	72	8	8.97	3.93	1	regulation of biological process;response to stimulus	membrane	protein binding;signal transducer activity	Pf00631	55970	ENSG00000172380.5	GNG12	1	Dopaminergic synapse; Serotonergic synapse; Glutamatergic synapse; MAPK signaling pathway; Circadian entrainment; Morphine addiction; Pathways in cancer; Regulation of actin cytoskeleton; Retrograde endocannabinoid signaling; GABAergic synapse; Alcoholism; Ras signaling pathway; Chemokine signaling pathway; Cholinergic synapse; PI3K-Akt signaling pathway	Myometrial Relaxation and Contraction Pathways; G Protein Signaling Pathways; Chemokine signaling pathway; Focal Adhesion-PI3K-Akt-mTOR-signaling pathway; Regulation of Actin Cytoskeleton; Calcium Regulation in the Cardiac Cell	G alpha (z) signalling events; Activation of G protein gated Potassium channels; Cooperation of PDCL (PhLP1) and TRiC/CCT in G-protein beta folding; Glucagon-type ligand receptors; Thromboxane signalling through TP receptor; ADP signalling through P2Y purinoceptor 1; G beta:gamma signalling through PI3Kgamma; Vasopressin regulates renal water homeostasis via Aquaporins; G-protein activation; Inhi…	76	High	1
FALSE	Master Protein	P11387	DNA topoisomerase 1 OS=Homo sapiens OX=9606 GN=TOP1 PE=1 SV=2	2	1	1	1	765	90.7	9.31	3.9	1	cell death;cell division;cell organization and biogenesis;metabolic process;regulation of biological process;response to stimulus	chromosome;cytoplasm;nucleus	catalytic activity;DNA binding;nucleotide binding;protein binding;RNA binding	Pf01028, Pf02919, Pf14370	7150	ENSG00000198900.5	TOP1	20			SUMOylation of DNA replication proteins	5	High	1
FALSE	Master Protein	Q13724	Mannosyl-oligosaccharide glucosidase OS=Homo sapiens OX=9606 GN=MOGS PE=1 SV=5	2	1	1	1	837	91.9	8.9	3.87	1	metabolic process	endoplasmic reticulum;membrane	catalytic activity	Pf03200	7841	ENSG00000115275.11	MOGS	2	N-Glycan biosynthesis; Protein processing in endoplasmic reticulum; Metabolic pathways		Defective MOGS causes MOGS-CDG (CDG-2b); N-glycan trimming in the ER and Calnexin/Calreticulin cycle	11	High	1
FALSE	Master Protein	P51788	Chloride channel protein 2 OS=Homo sapiens OX=9606 GN=CLCN2 PE=1 SV=2	5	1	1	1	898	98.5	8.38	3.85	1	cell differentiation;regulation of biological process;transport	membrane	transporter activity	Pf00654	1181	ENSG00000114859.15	CLCN2	3	Mineral absorption		Stimuli-sensing channels	4	High	1
FALSE	Master Protein	P37108	Signal recognition particle 14 kDa protein OS=Homo sapiens OX=9606 GN=SRP14 PE=1 SV=2	11	1	1	1	136	14.6	10.04	3.78	1	cell organization and biogenesis;response to stimulus;transport	cytoplasm;cytosol;extracellular;nucleus;organelle lumen	protein binding;RNA binding	Pf02290	6727	ENSG00000140319.10	SRP14	15	Protein export		Neutrophil degranulation; SRP-dependent cotranslational protein targeting to membrane	7	High	1
FALSE	Master Protein	P26599	Polypyrimidine tract-binding protein 1 OS=Homo sapiens OX=9606 GN=PTBP1 PE=1 SV=1	4	1	1	1	531	57.2	9.17	3.71	1	metabolic process;regulation of biological process;response to stimulus	membrane;nucleus	protein binding;RNA binding	Pf00076, Pf13893, Pf14259	5725	ENSG00000011304.19	PTBP1	19		mir-124 predicted interactions with cell cycle and differentiation; mRNA Processing	mRNA Splicing - Major Pathway; FGFR2 alternative splicing	11	High	1
FALSE	Master Protein	P35268	60S ribosomal protein L22 OS=Homo sapiens OX=9606 GN=RPL22 PE=1 SV=2	20	1	1	1	128	14.8	9.19	3.7	1	cell organization and biogenesis;metabolic process;transport	cytoplasm;cytosol;nucleus;ribosome	protein binding;RNA binding;structural molecule activity	Pf01776	6146	ENSG00000116251.9	RPL22	1	Ribosome	Cytoplasmic Ribosomal Proteins	Peptide chain elongation; Eukaryotic Translation Termination; Viral mRNA Translation; L13a-mediated translational silencing of Ceruloplasmin expression; Nonsense Mediated Decay (NMD) independent of the Exon Junction Complex (EJC); Selenocysteine synthesis; Nonsense Mediated Decay (NMD) enhanced by the Exon Junction Complex (EJC); GTP hydrolysis and joining of the 60S ribosomal subunit; Major path…	34	High	1
FALSE	Master Protein	Q06210	Glutamine--fructose-6-phosphate aminotransferase [isomerizing] 1 OS=Homo sapiens OX=9606 GN=GFPT1 PE=1 SV=3	2	1	1	1	699	78.8	7.11	3.67	1	metabolic process;regulation of biological process	cytosol	catalytic activity	Pf00310, Pf01380, Pf13230, Pf13522, Pf13537, Pf13580	2673	ENSG00000198380.12	GFPT1	2	Alanine, aspartate and glutamate metabolism; Amino sugar and nucleotide sugar metabolism; Metabolic pathways; Insulin resistance		XBP1(S) activates chaperone genes; Defective GFPT1 causes CMSTA1; Synthesis of UDP-N-acetyl-glucosamine	17	High	1
FALSE	Master Protein	P61513	60S ribosomal protein L37a OS=Homo sapiens OX=9606 GN=RPL37A PE=1 SV=2	20	1	1	1	92	10.3	10.43	3.66	1	cell organization and biogenesis;metabolic process;transport	cytosol;nucleus;ribosome	metal ion binding;protein binding;RNA binding;structural molecule activity	Pf01780	6168	ENSG00000197756.9	RPL37A	2	Ribosome	Cytoplasmic Ribosomal Proteins	Peptide chain elongation; Eukaryotic Translation Termination; Viral mRNA Translation; L13a-mediated translational silencing of Ceruloplasmin expression; Nonsense Mediated Decay (NMD) independent of the Exon Junction Complex (EJC); Selenocysteine synthesis; Nonsense Mediated Decay (NMD) enhanced by the Exon Junction Complex (EJC); GTP hydrolysis and joining of the 60S ribosomal subunit; Major path…	34	High	1
FALSE	Master Protein	P53618	Coatomer subunit beta OS=Homo sapiens OX=9606 GN=COPB1 PE=1 SV=3	2	1	1	1	953	107.1	6.05	3.62	1	transport	cytoplasm;cytosol;Golgi;membrane	protein binding;structural molecule activity	Pf01602, Pf07718, Pf14806	1315	ENSG00000129083.12	COPB1	11			COPI-dependent Golgi-to-ER retrograde traffic; Neutrophil degranulation; COPI-mediated anterograde transport	14	High	1
FALSE	Master Protein	P05556	Integrin beta-1 OS=Homo sapiens OX=9606 GN=ITGB1 PE=1 SV=2	2	1	1	1	798	88.4	5.39	3.62	1	cell differentiation;cell growth;cell organization and biogenesis;cellular component movement;defense response;metabolic process;regulation of biological process;response to stimulus;transport	cell surface;cytoplasm;endosome;membrane	enzyme regulator activity;metal ion binding;protein binding;receptor activity;signal transducer activity	Pf00362, Pf07965, Pf08725	3688	ENSG00000150093.18	ITGB1	10	Arrhythmogenic right ventricular cardiomyopathy (ARVC); Pathogenic Escherichia coli infection; Dilated cardiomyopathy; Leishmaniasis; Rap1 signaling pathway; Cell adhesion molecules (CAMs); Pathways in cancer; Pertussis; Toxoplasmosis; Phagosome; Focal adhesion; Proteoglycans in cancer; Regulation of actin cytoskeleton; Leukocyte transendothelial migration; Bacterial invasion of epithelial cells;…	Integrin-mediated Cell Adhesion; Prolactin Signaling Pathway; Neural Crest Differentiation; Arrhythmogenic Right Ventricular Cardiomyopathy; Pathogenic Escherichia coli infection; Primary Focal Segmental Glomerulosclerosis FSGS; Focal Adhesion; Signaling of Hepatocyte Growth Factor Receptor; Rac1/Pak1/p38/MMP-2 pathway; TGF-beta Signaling Pathway; Factors and pathways affecting insulin-like growt…	Integrin cell surface interactions; Signal transduction by L1; Basigin interactions; MET activates PTK2 signaling; Molecules associated with elastic fibres; Platelet Adhesion to exposed collagen; Syndecan interactions; CHL1 interactions; ECM proteoglycans; Laminin interactions; Localization of the PINCH-ILK-PARVIN complex to focal adhesions; Immunoregulatory interactions between a Lymphoid and a …	74	High	1
FALSE	Master Protein	P08473	Neprilysin OS=Homo sapiens OX=9606 GN=MME PE=1 SV=2	3	1	1	1	750	85.5	5.73	3.59	1	metabolic process;response to stimulus;transport	cytoplasm;membrane	catalytic activity;metal ion binding;protein binding	Pf01431, Pf05649	4311	ENSG00000196549.10	MME	3	Hematopoietic cell lineage; Protein digestion and absorption; Renin-angiotensin system; Alzheimer's disease	Alzheimers Disease; Primary Focal Segmental Glomerulosclerosis FSGS	Metabolism of Angiotensinogen to Angiotensins; Neutrophil degranulation	12	High	1
FALSE	Master Protein	Q9NPA0	ER membrane protein complex subunit 7 OS=Homo sapiens OX=9606 GN=EMC7 PE=1 SV=1	17	1	1	1	242	26.5	9.25	3.52	1		membrane		Pf09430	56851	ENSG00000134153.9	EMC7	15				0	High	1
FALSE	Master Protein	Q67171	Matrix protein 1 OS=Influenza A virus (strain A/Equine/Prague/1/1956 H7N7) OX=380337 GN=M PE=3 SV=1	12	1	1	1	252	27.9	9.2	3.51	1		membrane	RNA binding;structural molecule activity	Pf00598, Pf08289								0	High	1
FALSE	Master Protein	P51571	Translocon-associated protein subunit delta OS=Homo sapiens OX=9606 GN=SSR4 PE=1 SV=1	11	1	1	1	173	19	6.15	3.5	1		endoplasmic reticulum;membrane		Pf05404	6748	ENSG00000180879.13	SSR4	X	Protein processing in endoplasmic reticulum		SRP-dependent cotranslational protein targeting to membrane	4	High	1
FALSE	Master Protein	P17858	ATP-dependent 6-phosphofructokinase, liver type OS=Homo sapiens OX=9606 GN=PFKL PE=1 SV=6	2	1	1	1	780	85	7.5	3.5	1	cell organization and biogenesis;metabolic process;regulation of biological process;response to stimulus;transport	cytoplasm;cytosol;extracellular;membrane;organelle lumen	catalytic activity;metal ion binding;nucleotide binding;protein binding	Pf00365	5211	ENSG00000141959.16	PFKL	21	HIF-1 signaling pathway; Central carbon metabolism in cancer; Carbon metabolism; Galactose metabolism; Glucagon signaling pathway; Fructose and mannose metabolism; Pentose phosphate pathway; AMPK signaling pathway; Glycolysis / Gluconeogenesis; RNA degradation; Biosynthesis of amino acids; Metabolic pathways	Photodynamic therapy-induced HIF-1 survival signaling; Insulin Signaling; Glycolysis and Gluconeogenesis	Glycolysis; Neutrophil degranulation	22	High	1
FALSE	Master Protein	Q16775	Hydroxyacylglutathione hydrolase, mitochondrial OS=Homo sapiens OX=9606 GN=HAGH PE=1 SV=2	5	1	1	1	308	33.8	8.12	3.47	1	metabolic process	cytoplasm;cytosol;mitochondrion;organelle lumen	catalytic activity;metal ion binding;protein binding	Pf00753	3029	ENSG00000063854.12	HAGH	16	Pyruvate metabolism			1	High	1
FALSE	Master Protein	Q91B85	Genome polyprotein OS=Alkhumra hemorrhagic fever virus OX=172148 PE=1 SV=1	1	1	1	1	3416	377.9	8.32	3.42	1	cell organization and biogenesis;metabolic process;regulation of biological process;response to stimulus	extracellular;membrane	catalytic activity;metal ion binding;nucleotide binding;protein binding;RNA binding;structural molecule activity	Pf00270, Pf00869, Pf00948, Pf00949, Pf00972, Pf01002, Pf01003, Pf01004, Pf01005, Pf01349, Pf01350, Pf01570, Pf01728, Pf02832, Pf07652, Pf13245, Pf13365	955851		AVgp1					0	High	1
FALSE	Master Protein	Q07954	Prolow-density lipoprotein receptor-related protein 1 OS=Homo sapiens OX=9606 GN=LRP1 PE=1 SV=2	0	1	1	1	4544	504.3	5.39	3.42	1	cell proliferation;development;metabolic process;regulation of biological process;response to stimulus;transport	cytoplasm;cytosol;endosome;membrane;nucleus	metal ion binding;protein binding;receptor activity;RNA binding;transporter activity	Pf00057, Pf00058, Pf07645, Pf12662, Pf14670	4035	ENSG00000123384.13	LRP1	12	Malaria; Alzheimer's disease	Alzheimers Disease; Regulation of Wnt/B-catenin Signaling by Small Molecule Compounds; Statin Pathway	Signaling by GPCR; Scavenging of heme from plasma; Retinoid metabolism and transport	15	High	1
FALSE	Master Protein	P49755	Transmembrane emp24 domain-containing protein 10 OS=Homo sapiens OX=9606 GN=TMED10 PE=1 SV=2	5	1	1	1	219	25	7.44	3.41	1	cell organization and biogenesis;regulation of biological process;response to stimulus;transport	endoplasmic reticulum;Golgi;membrane	protein binding	Pf01105	10972	ENSG00000170348.8	TMED10	14		mRNA Processing	COPI-dependent Golgi-to-ER retrograde traffic; Cargo concentration in the ER; COPII (Coat Protein 2) Mediated Vesicle Transport; COPI-mediated anterograde transport	14	High	1
FALSE	Master Protein	Q9HC07	Transmembrane protein 165 OS=Homo sapiens OX=9606 GN=TMEM165 PE=1 SV=1	8	1	1	1	324	34.9	7.02	3.39	1	cellular homeostasis;metabolic process;transport	endosome;Golgi;membrane;vacuole		Pf01169	55858	ENSG00000134851.12	TMEM165	4				0	High	1
FALSE	Master Protein	P00338	L-lactate dehydrogenase A chain OS=Homo sapiens OX=9606 GN=LDHA PE=1 SV=2	7	1	1	1	332	36.7	8.27	3.39	1	metabolic process;regulation of biological process;response to stimulus	cytoplasm;cytosol;membrane;nucleus	catalytic activity;nucleotide binding;protein binding	Pf00056, Pf02866	3939	ENSG00000134333.13	LDHA	11	Propanoate metabolism; HIF-1 signaling pathway; Central carbon metabolism in cancer; Pyruvate metabolism; Glucagon signaling pathway; Glycolysis / Gluconeogenesis; Metabolic pathways; Cysteine and methionine metabolism	Cori Cycle; Photodynamic therapy-induced HIF-1 survival signaling; Amino Acid metabolism; Glycolysis and Gluconeogenesis	Pyruvate metabolism	16	High	1
FALSE	Master Protein	Q92902	Hermansky-Pudlak syndrome 1 protein OS=Homo sapiens OX=9606 GN=HPS1 PE=1 SV=2	5	1	2	1	700	79.2	5.91	3.36	1	cell organization and biogenesis;response to stimulus	cytoplasm;cytosol;vacuole	protein binding		3257	ENSG00000107521.18	HPS1	10			RAB GEFs exchange GTP for GDP on RABs	4	High	1
FALSE	Master Protein	Q6IAA8	Ragulator complex protein LAMTOR1 OS=Homo sapiens OX=9606 GN=LAMTOR1 PE=1 SV=2	8	1	1	1	161	17.7	5.15	3.33	1	cell organization and biogenesis;regulation of biological process;response to stimulus;transport	endosome;membrane;vacuole	protein binding;structural molecule activity	Pf15454	55004	ENSG00000149357.9	LAMTOR1	11	mTOR signaling pathway		Energy dependent regulation of mTOR by LKB1-AMPK; Neutrophil degranulation; Regulation of PTEN gene transcription; mTORC1-mediated signalling; TP53 Regulates Metabolic Genes; Macroautophagy	19	High	1
FALSE	Master Protein	P05388	60S acidic ribosomal protein P0 OS=Homo sapiens OX=9606 GN=RPLP0 PE=1 SV=1	4	1	1	1	317	34.3	5.97	3.33	1	cell organization and biogenesis;metabolic process;regulation of biological process;response to stimulus;transport	cytoplasm;cytosol;endoplasmic reticulum;membrane;nucleus;ribosome	protein binding;RNA binding;structural molecule activity	Pf00428, Pf00466	6175	ENSG00000089157.15	RPLP0	12	Ribosome	Cytoplasmic Ribosomal Proteins	Peptide chain elongation; Gene and protein expression by JAK-STAT signaling after Interleukin-12 stimulation; Eukaryotic Translation Termination; Viral mRNA Translation; L13a-mediated translational silencing of Ceruloplasmin expression; Nonsense Mediated Decay (NMD) independent of the Exon Junction Complex (EJC); Selenocysteine synthesis; Nonsense Mediated Decay (NMD) enhanced by the Exon Junctio…	39	High	1
FALSE	Master Protein	O36430	RNA-directed RNA polymerase catalytic subunit OS=Influenza B virus (strain B/Panama/45/1990) OX=408929 GN=PB1 PE=1 SV=1	6	1	3	1	752	84.2	8.53	3.33	1	metabolic process;regulation of biological process		catalytic activity;nucleotide binding	Pf00602								0	High	1
FALSE	Master Protein	P68400	Casein kinase II subunit alpha OS=Homo sapiens OX=9606 GN=CSNK2A1 PE=1 SV=1	7	1	1	1	391	45.1	7.74	3.31	1	cell communication;cell death;metabolic process;regulation of biological process;response to stimulus	chromosome;cytoplasm;cytosol;membrane;nucleus	catalytic activity;enzyme regulator activity;nucleotide binding;protein binding	Pf00069, Pf01636, Pf07714	1457	ENSG00000101266.17	CSNK2A1	20	Tight junction; Epstein-Barr virus infection; Ribosome biogenesis in eukaryotes; NF-kappa B signaling pathway; Wnt signaling pathway; Adherens junction; Measles; Herpes simplex infection	TNF alpha Signaling Pathway; Brain-Derived Neurotrophic Factor (BDNF) signaling pathway	WNT mediated activation of DVL; Condensation of Prometaphase Chromosomes; Regulation of PTEN stability and activity; Cooperation of PDCL (PhLP1) and TRiC/CCT in G-protein beta folding; Signal transduction by L1; RUNX1 interacts with co-factors whose precise effect on RUNX1 targets is not known; Synthesis of PC; Receptor Mediated Mitophagy; Regulation of TP53 Activity through Phosphorylation	46	High	1
FALSE	Master Protein	Q96QR8	Transcriptional activator protein Pur-beta OS=Homo sapiens OX=9606 GN=PURB PE=1 SV=3	10	1	1	1	312	33.2	5.43	3.28	1	cell differentiation;cell proliferation;metabolic process;regulation of biological process	nucleus	DNA binding;protein binding;RNA binding	Pf04845	5814	ENSG00000146676.8	PURB	7				0	High	1
FALSE	Master Protein	Q9NRP0	Oligosaccharyltransferase complex subunit OSTC OS=Homo sapiens OX=9606 GN=OSTC PE=1 SV=1	8	1	1	1	149	16.8	9.13	3.26	1	metabolic process	endoplasmic reticulum;membrane	catalytic activity;protein binding	Pf04756	58505	ENSG00000198856.12	OSTC	4				0	High	1
FALSE	Master Protein	P23528	Cofilin-1 OS=Homo sapiens OX=9606 GN=CFL1 PE=1 SV=3	8	1	1	1	166	18.5	8.09	3.24	1	cell organization and biogenesis;cellular component movement;metabolic process;regulation of biological process;response to stimulus	cytoplasm;cytoskeleton;cytosol;membrane;nucleus	protein binding	Pf00241	1072	ENSG00000172757.12	CFL1	11	Pertussis; Regulation of actin cytoskeleton; Fc gamma R-mediated phagocytosis; Axon guidance	Brain-Derived Neurotrophic Factor (BDNF) signaling pathway; VEGFA-VEGFR2 Signaling Pathway; EGF/EGFR Signaling Pathway; Regulation of Actin Cytoskeleton; G13 Signaling Pathway	Platelet degranulation ; Sema3A PAK dependent Axon repulsion; Gene and protein expression by JAK-STAT signaling after Interleukin-12 stimulation; EPHB-mediated forward signaling; Regulation of actin dynamics for phagocytic cup formation; Interleukin-12 family signaling	27	High	1
FALSE	Master Protein	Q9NZB2	Constitutive coactivator of PPAR-gamma-like protein 1 OS=Homo sapiens OX=9606 GN=FAM120A PE=1 SV=2	2	1	1	1	1118	121.8	8.88	3.24	1		cytoplasm;cytosol;membrane;nucleus	RNA binding		23196	ENSG00000048828.16	FAM120A	9				0	High	1
FALSE	Master Protein	O75569	Interferon-inducible double-stranded RNA-dependent protein kinase activator A OS=Homo sapiens OX=9606 GN=PRKRA PE=1 SV=1	5	1	1	1	313	34.4	8.41	3.22	1	metabolic process;regulation of biological process;response to stimulus	cytoplasm;cytosol;membrane	enzyme regulator activity;protein binding;RNA binding	Pf00035, Pf14709	8575	ENSG00000180228.12	PRKRA	2			MicroRNA (miRNA) biogenesis; Small interfering RNA (siRNA) biogenesis	4	High	1
FALSE	Master Protein	Q01860	POU domain, class 5, transcription factor 1 OS=Homo sapiens OX=9606 GN=POU5F1 PE=1 SV=1	9	1	1	1	360	38.5	5.94	3.22	1	development;metabolic process;regulation of biological process;response to stimulus	cytoplasm;cytosol;mitochondrion;nucleus	DNA binding;protein binding;RNA binding	Pf00046, Pf00157	5460	ENSG00000230336.9; ENSG00000229094.9; ENSG00000235068.9; ENSG00000204531.17; ENSG00000237582.10; ENSG00000206454.12; ENSG00000233911.9	POU5F1	6; CHR_HSCHR6_MHC_MANN_CTG1; CHR_HSCHR6_MHC_DBB_CTG1; CHR_HSCHR6_MHC_MCF_CTG1; CHR_HSCHR6_MHC_SSTO_CTG1; CHR_HSCHR6_MHC_QBL_CTG1; CHR_HSCHR6_MHC_COX_CTG1	Signaling pathways regulating pluripotency of stem cells	Cardiac Progenitor Differentiation; Endoderm Differentiation; Mesodermal Commitment Pathway; Preimplantation Embryo; Wnt Signaling Pathway and Pluripotency; Sudden Infant Death Syndrome (SIDS) Susceptibility Pathways	POU5F1 (OCT4), SOX2, NANOG activate genes related to proliferation; POU5F1 (OCT4), SOX2, NANOG repress genes related to differentiation	11	High	1
FALSE	Master Protein	Q2LD37	Transmembrane protein KIAA1109 OS=Homo sapiens OX=9606 GN=KIAA1109 PE=1 SV=2	1	1	1	1	5005	555.1	6.58	3.21	1	regulation of biological process	membrane;nucleus	protein binding	Pf10479	84162	ENSG00000138688.15	KIAA1109	4				0	High	1
FALSE	Master Protein	Q9NZV8	Potassium voltage-gated channel subfamily D member 2 OS=Homo sapiens OX=9606 GN=KCND2 PE=1 SV=2	4	1	1	1	630	70.5	7.97	3.21	1	cell communication;cell organization and biogenesis;regulation of biological process;response to stimulus;transport	membrane	metal ion binding;protein binding;transporter activity	Pf00520, Pf02214, Pf07885, Pf08016, Pf11601, Pf11879	3751	ENSG00000184408.9	KCND2	7	Serotonergic synapse		Voltage gated Potassium channels; Phase 1 - inactivation of fast Na+ channels	7	High	1
FALSE	Master Protein	Q9BXK5	Bcl-2-like protein 13 OS=Homo sapiens OX=9606 GN=BCL2L13 PE=1 SV=1	5	1	1	1	485	52.7	4.44	3.19	1	cell death;metabolic process;regulation of biological process	membrane;mitochondrion;nucleus	enzyme regulator activity;protein binding	Pf00452	23786	ENSG00000099968.17	BCL2L13	22	Legionellosis	Regulation of Apoptosis by Parathyroid Hormone-related Protein		2	High	1
FALSE	Master Protein	Q9Y4B6	DDB1- and CUL4-associated factor 1 OS=Homo sapiens OX=9606 GN=DCAF1 PE=1 SV=3	2	1	1	1	1507	168.9	5.06	3.18	1	cell differentiation;cell organization and biogenesis;metabolic process;regulation of biological process	cytoplasm;nucleus	catalytic activity;nucleotide binding;protein binding		9730	ENSG00000145041.15	VPRBP; DCAF1	3			Antigen processing: Ubiquitination & Proteasome degradation	4	High	1
FALSE	Master Protein	O57177	Serine/threonine-protein kinase 2 OS=Vaccinia virus (strain Ankara) OX=126794 GN=VPK2 PE=3 SV=1	5	1	1	1	439	52.1	7.97	3.17	1	metabolic process		catalytic activity;nucleotide binding	Pf05445								0	High	1
FALSE	Master Protein	Q7L775	EPM2A-interacting protein 1 OS=Homo sapiens OX=9606 GN=EPM2AIP1 PE=1 SV=1	3	1	1	1	607	70.3	6.11	3.14	1	regulation of biological process;response to stimulus	cytoplasm;endoplasmic reticulum;nucleus	DNA binding;protein binding		9852	ENSG00000178567.7	EPM2AIP1	3				0	High	1
FALSE	Master Protein	Q99928	Gamma-aminobutyric acid receptor subunit gamma-3 OS=Homo sapiens OX=9606 GN=GABRG3 PE=2 SV=2	4	1	1	1	467	54.3	7.52	3.14	1	regulation of biological process;response to stimulus;transport	membrane	receptor activity;signal transducer activity;transporter activity	Pf02931, Pf02932	2567	ENSG00000182256.12	GABRG3	15	Neuroactive ligand-receptor interaction; Morphine addiction; Retrograde endocannabinoid signaling; GABAergic synapse; Nicotine addiction		GABA A receptor activation	10	High	1
FALSE	Master Protein	Q9P2D6	Protein FAM135A OS=Homo sapiens OX=9606 GN=FAM135A PE=1 SV=2	2	1	1	1	1515	169.7	5.39	3.14	1	metabolic process		catalytic activity	Pf05057, Pf07819, Pf12394, Pf12697	57579	ENSG00000082269.16	FAM135A	6				0	High	1
FALSE	Master Protein	Q96IZ0	PRKC apoptosis WT1 regulator protein OS=Homo sapiens OX=9606 GN=PAWR PE=1 SV=1	7	1	1	1	340	36.5	5.41	3.13	1	cell death;cell organization and biogenesis;metabolic process;regulation of biological process;response to stimulus;transport	cytoplasm;membrane;nucleus	protein binding;transporter activity	Pf01544, Pf05911, Pf08614	5074	ENSG00000177425.10	PAWR	12				0	High	1
FALSE	Master Protein	Q9UQ80	Proliferation-associated protein 2G4 OS=Homo sapiens OX=9606 GN=PA2G4 PE=1 SV=3	5	1	1	1	394	43.8	6.55	3.13	1	cell proliferation;metabolic process;regulation of biological process;transport	cytoplasm;extracellular;membrane;nucleus;organelle lumen	DNA binding;protein binding;RNA binding	Pf00557	5036	ENSG00000170515.13	PA2G4	12			Neutrophil degranulation	3	High	1
FALSE	Master Protein	Q96PU5	E3 ubiquitin-protein ligase NEDD4-like OS=Homo sapiens OX=9606 GN=NEDD4L PE=1 SV=2	2	1	1	1	975	111.9	5.82	3.11	1	cell differentiation;cellular homeostasis;metabolic process;regulation of biological process;response to stimulus;transport	cytoplasm;cytosol;endosome;Golgi;membrane	catalytic activity;protein binding	Pf00168, Pf00397, Pf00632	23327	ENSG00000049759.17	NEDD4L	18	Endocytosis; Ubiquitin mediated proteolysis; Aldosterone-regulated sodium reabsorption	TGF-beta Signaling Pathway	Budding and maturation of HIV virion; Downregulation of TGF-beta receptor signaling; Downregulation of SMAD2/3:SMAD4 transcriptional activity; Antigen processing: Ubiquitination & Proteasome degradation; Stimuli-sensing channels	27	High	1
FALSE	Master Protein	P50416	Carnitine O-palmitoyltransferase 1, liver isoform OS=Homo sapiens OX=9606 GN=CPT1A PE=1 SV=2	2	1	1	1	773	88.3	8.65	3.1	1	cell differentiation;cell organization and biogenesis;metabolic process;regulation of biological process;response to stimulus;transport	membrane;mitochondrion	catalytic activity;protein binding	Pf00755	1374	ENSG00000110090.12	CPT1A	11	Fatty acid degradation; PPAR signaling pathway; Glucagon signaling pathway; AMPK signaling pathway; Insulin resistance; Adipocytokine signaling pathway; Fatty acid metabolism	AMP-activated Protein Kinase (AMPK) Signaling; Fatty Acid Beta Oxidation; PPAR Alpha Pathway; Mitochondrial LC-Fatty Acid Beta-Oxidation; Leptin and adiponectin; PPAR signaling pathway; Sudden Infant Death Syndrome (SIDS) Susceptibility Pathways	RORA activates gene expression; Signaling by Retinoic Acid; Import of palmitoyl-CoA into the mitochondrial matrix; PPARA activates gene expression	25	High	1
FALSE	Master Protein	A5PL33	Protein KRBA1 OS=Homo sapiens OX=9606 GN=KRBA1 PE=1 SV=3	3	1	1	1	1030	107.4	7.83	3.1	1				Pf15287	84626	ENSG00000133619.17	KRBA1	7			Generic Transcription Pathway	3	High	1
FALSE	Master Protein	Q9IVZ8	Capsid protein OS=Hepatitis E virus genotype 4 (isolate Human/China/T1) OX=509627 GN=ORF2 PE=1 SV=1	6	1	1	1	672	72.3	8.15	3.1	1			protein binding;RNA binding;structural molecule activity	Pf03014								0	High	1
FALSE	Master Protein	A8MTA8	Protein FAM166B OS=Homo sapiens OX=9606 GN=FAM166B PE=1 SV=1	7	1	1	1	275	30.6	8.28	3.1	1				Pf10629	730112	ENSG00000215187.10	FAM166B	9				0	High	1
FALSE	Master Protein	P22105	Tenascin-X OS=Homo sapiens OX=9606 GN=TNXB PE=1 SV=5	1	1	1	1	4244	458.1	5.17	3.09	1												0	High	1
FALSE	Master Protein	P05387	60S acidic ribosomal protein P2 OS=Homo sapiens OX=9606 GN=RPLP2 PE=1 SV=1	10	1	1	1	115	11.7	4.54	3.09	1	cell organization and biogenesis;metabolic process;transport	cytosol;membrane;ribosome	protein binding;structural molecule activity	Pf00428	6181	ENSG00000177600.8	RPLP2	11	Ribosome	Cytoplasmic Ribosomal Proteins	Peptide chain elongation; Eukaryotic Translation Termination; Viral mRNA Translation; L13a-mediated translational silencing of Ceruloplasmin expression; Nonsense Mediated Decay (NMD) independent of the Exon Junction Complex (EJC); Selenocysteine synthesis; Nonsense Mediated Decay (NMD) enhanced by the Exon Junction Complex (EJC); GTP hydrolysis and joining of the 60S ribosomal subunit; Major path…	34	High	1
FALSE	Master Protein	P14867	Gamma-aminobutyric acid receptor subunit alpha-1 OS=Homo sapiens OX=9606 GN=GABRA1 PE=1 SV=3	6	1	1	1	456	51.8	9.22	3.08	1	cell communication;regulation of biological process;response to stimulus;transport	membrane	receptor activity;signal transducer activity;transporter activity	Pf02931, Pf02932	2554	ENSG00000022355.16	GABRA1	5	Neuroactive ligand-receptor interaction; Morphine addiction; Taste transduction; Retrograde endocannabinoid signaling; GABAergic synapse; Nicotine addiction	Serotonin and anxiety; Sudden Infant Death Syndrome (SIDS) Susceptibility Pathways	GABA A receptor activation	13	High	1
FALSE	Master Protein	P49006	MARCKS-related protein OS=Homo sapiens OX=9606 GN=MARCKSL1 PE=1 SV=2	8	1	1	1	195	19.5	4.67	3.07	1	regulation of biological process	cytoplasm;membrane	protein binding		65108	ENSG00000175130.6	MARCKSL1	1	Leishmaniasis; Fc gamma R-mediated phagocytosis			2	High	1
FALSE	Master Protein	O60658	High affinity cAMP-specific and IBMX-insensitive 3',5'-cyclic phosphodiesterase 8A OS=Homo sapiens OX=9606 GN=PDE8A PE=1 SV=2	2	1	1	1	829	93.2	6.11	3.07	1	metabolic process;regulation of biological process;response to stimulus	cytosol	catalytic activity;metal ion binding;protein binding	Pf00072, Pf00233, Pf00989, Pf08448, Pf13188, Pf13426	5151	ENSG00000073417.14	PDE8A	15	Purine metabolism; Morphine addiction	G Protein Signaling Pathways	G alpha (s) signalling events	7	High	1
FALSE	Master Protein	P00973	2'-5'-oligoadenylate synthase 1 OS=Homo sapiens OX=9606 GN=OAS1 PE=1 SV=4	6	1	1	1	400	46	8.22	3.07	1	cell organization and biogenesis;defense response;metabolic process;regulation of biological process;response to stimulus	cytoplasm;cytosol;endoplasmic reticulum;extracellular;mitochondrion;nucleus	catalytic activity;metal ion binding;nucleotide binding;protein binding;RNA binding	Pf10421	4938	ENSG00000089127.12	OAS1	12	NOD-like receptor signaling pathway; Measles; Herpes simplex infection; Hepatitis C; Influenza A	Type II interferon signaling (IFNG)	Interferon alpha/beta signaling; Interferon gamma signaling	11	High	1
FALSE	Master Protein	P62266	40S ribosomal protein S23 OS=Homo sapiens OX=9606 GN=RPS23 PE=1 SV=3	8	1	1	1	143	15.8	10.49	3.07	1	cell organization and biogenesis;metabolic process;transport	cytosol;membrane;ribosome	protein binding;RNA binding;structural molecule activity	Pf00164	6228	ENSG00000186468.12	RPS23	5	Ribosome	Cytoplasmic Ribosomal Proteins	Peptide chain elongation; Eukaryotic Translation Termination; Viral mRNA Translation; Formation of the ternary complex, and subsequently, the 43S complex; L13a-mediated translational silencing of Ceruloplasmin expression; Selenocysteine synthesis; Nonsense Mediated Decay (NMD) independent of the Exon Junction Complex (EJC); Nonsense Mediated Decay (NMD) enhanced by the Exon Junction Complex (EJC)…	38	High	1
FALSE	Master Protein	P50914	60S ribosomal protein L14 OS=Homo sapiens OX=9606 GN=RPL14 PE=1 SV=4	6	1	1	1	215	23.4	10.93	3.06	1	cell organization and biogenesis;metabolic process;transport	cytosol;membrane;ribosome	protein binding;RNA binding;structural molecule activity	Pf01929	9045	ENSG00000188846.13	RPL14	3	Ribosome	Cytoplasmic Ribosomal Proteins	Peptide chain elongation; Eukaryotic Translation Termination; Viral mRNA Translation; L13a-mediated translational silencing of Ceruloplasmin expression; Nonsense Mediated Decay (NMD) independent of the Exon Junction Complex (EJC); Selenocysteine synthesis; Nonsense Mediated Decay (NMD) enhanced by the Exon Junction Complex (EJC); GTP hydrolysis and joining of the 60S ribosomal subunit; Major path…	34	High	1
FALSE	Master Protein	O60841	Eukaryotic translation initiation factor 5B OS=Homo sapiens OX=9606 GN=EIF5B PE=1 SV=4	2	1	1	1	1220	138.7	5.49	3.06	1	metabolic process;regulation of biological process	cytoplasm;cytosol;nucleus	catalytic activity;metal ion binding;nucleotide binding;protein binding;RNA binding	Pf00009, Pf01926, Pf03144, Pf11987, Pf14578	9669	ENSG00000158417.10	EIF5B	2	RNA transport	Translation Factors	GTP hydrolysis and joining of the 60S ribosomal subunit	7	High	1
FALSE	Master Protein	Q9NUQ6	SPATS2-like protein OS=Homo sapiens OX=9606 GN=SPATS2L PE=1 SV=2	2	1	1	1	558	61.7	9.64	3.06	1		cytoplasm;cytosol;nucleus	protein binding;RNA binding	Pf07139	26010	ENSG00000196141.13	SPATS2L	2				0	High	1
FALSE	Master Protein	Q93074	Mediator of RNA polymerase II transcription subunit 12 OS=Homo sapiens OX=9606 GN=MED12 PE=1 SV=4	2	1	1	1	2177	242.9	7.05	3.06	1	metabolic process;regulation of biological process;response to stimulus	membrane;nucleus	catalytic activity;DNA binding;protein binding;receptor activity	Pf09497, Pf12144, Pf12145	9968	ENSG00000184634.15	MED12	X	Thyroid hormone signaling pathway		Transcriptional regulation of white adipocyte differentiation; PPARA activates gene expression; Generic Transcription Pathway	10	High	1
FALSE	Master Protein	Q8IWE2	Protein NOXP20 OS=Homo sapiens OX=9606 GN=FAM114A1 PE=1 SV=2	3	1	1	1	563	60.7	4.68	3.05	1		cytoplasm;cytosol;Golgi;nucleus	protein binding	Pf05334	92689	ENSG00000197712.11	FAM114A1	4				0	High	1
FALSE	Master Protein	P23946	Chymase OS=Homo sapiens OX=9606 GN=CMA1 PE=1 SV=1	11	1	1	1	247	27.3	9.29	3.05	1	cell organization and biogenesis;cellular homeostasis;metabolic process;regulation of biological process;response to stimulus	extracellular	catalytic activity	Pf00089, Pf13365	1215	ENSG00000092009.10	CMA1	14	Renin-angiotensin system	Lung fibrosis; ACE Inhibitor Pathway	Activation of Matrix Metalloproteinases; Signaling by SCF-KIT; Metabolism of Angiotensinogen to Angiotensins	12	High	1
FALSE	Master Protein	O75891	Cytosolic 10-formyltetrahydrofolate dehydrogenase OS=Homo sapiens OX=9606 GN=ALDH1L1 PE=1 SV=2	3	1	1	1	902	98.8	5.94	3.05	1	metabolic process	cytoplasm;cytosol;mitochondrion	catalytic activity	Pf00171, Pf00550, Pf00551, Pf02911	10840	ENSG00000144908.13	ALDH1L1	3	One carbon pool by folate	Folate-Alcohol and Cancer Pathway; One Carbon Metabolism	Metabolism of folate and pterines	7	High	1
FALSE	Master Protein	P60866	40S ribosomal protein S20 OS=Homo sapiens OX=9606 GN=RPS20 PE=1 SV=1	13	1	1	1	119	13.4	9.94	3.04	1	cell organization and biogenesis;metabolic process;transport	cytoplasm;cytosol;membrane;ribosome	protein binding;RNA binding;structural molecule activity	Pf00338	6224	ENSG00000008988.9	RPS20	8	Ribosome	Cytoplasmic Ribosomal Proteins	Peptide chain elongation; Eukaryotic Translation Termination; Viral mRNA Translation; Formation of the ternary complex, and subsequently, the 43S complex; L13a-mediated translational silencing of Ceruloplasmin expression; Selenocysteine synthesis; Nonsense Mediated Decay (NMD) independent of the Exon Junction Complex (EJC); Nonsense Mediated Decay (NMD) enhanced by the Exon Junction Complex (EJC)…	38	High	1
FALSE	Master Protein	Q9BXU2	Testis-expressed protein 13B OS=Homo sapiens OX=9606 GN=TEX13B PE=1 SV=1	11	1	1	1	312	33.9	6.18	3.04	1				Pf15186	56156	ENSG00000170925.3	TEX13B	X				0	High	1
FALSE	Master Protein	Q13085	Acetyl-CoA carboxylase 1 OS=Homo sapiens OX=9606 GN=ACACA PE=1 SV=2	1	1	1	1	2346	265.4	6.37	3.04	1	cell organization and biogenesis;metabolic process;regulation of biological process;response to stimulus;transport	cytoplasm;cytoskeleton;cytosol;mitochondrion	catalytic activity;metal ion binding;nucleotide binding;protein binding	Pf00289, Pf00364, Pf01039, Pf02222, Pf02655, Pf02785, Pf02786, Pf07478, Pf08326, Pf13535, Pf15632	31	ENSG00000278540.4; ENSG00000275176.4	ACACA	17; CHR_HSCHR17_7_CTG4	Propanoate metabolism; Insulin signaling pathway; Pyruvate metabolism; Fatty acid biosynthesis; Glucagon signaling pathway; AMPK signaling pathway; Metabolic pathways; Fatty acid metabolism	AMP-activated Protein Kinase (AMPK) Signaling; Sterol Regulatory Element-Binding Proteins (SREBP) signalling; Leptin signaling pathway; Corticotropin-releasing hormone signaling pathway; Mesodermal Commitment Pathway; Fatty Acid Biosynthesis; VEGFA-VEGFR2 Signaling Pathway; Focal Adhesion-PI3K-Akt-mTOR-signaling pathway; Leptin and adiponectin	Fatty acyl-CoA biosynthesis; Import of palmitoyl-CoA into the mitochondrial matrix; Activation of gene expression by SREBF (SREBP); Defective HLCS causes multiple carboxylase deficiency; ChREBP activates metabolic gene expression; Biotin transport and metabolism	35	High	1
FALSE	Master Protein	P21796	Voltage-dependent anion-selective channel protein 1 OS=Homo sapiens OX=9606 GN=VDAC1 PE=1 SV=2	7	1	1	1	283	30.8	8.54	3.04	1	cell communication;cell death;cell differentiation;defense response;metabolic process;regulation of biological process;response to stimulus;transport	membrane;mitochondrion;nucleus	protein binding;transporter activity	Pf01459	7416	ENSG00000213585.10	VDAC1	5	NOD-like receptor signaling pathway; cGMP-PKG signaling pathway; Huntington's disease; HTLV-I infection; Parkinson's disease; Influenza A; Calcium signaling pathway		Mitochondrial calcium ion transport; Ub-specific processing proteases; Mitochondrial protein import; Pink/Parkin Mediated Mitophagy	16	High	1
FALSE	Master Protein	P36542	ATP synthase subunit gamma, mitochondrial OS=Homo sapiens OX=9606 GN=ATP5F1C PE=1 SV=1	4	1	1	1	298	33	9.22	3.03	1	cell organization and biogenesis;metabolic process;transport	membrane;mitochondrion;organelle lumen	catalytic activity;RNA binding;transporter activity	Pf00231	509	ENSG00000165629.19	ATP5C1	10	Huntington's disease; Parkinson's disease; Alzheimer's disease; Oxidative phosphorylation; Metabolic pathways	Electron Transport Chain	Cristae formation; Formation of ATP by chemiosmotic coupling	13	High	1
FALSE	Master Protein	Q96I24	Far upstream element-binding protein 3 OS=Homo sapiens OX=9606 GN=FUBP3 PE=1 SV=2	5	1	1	1	572	61.6	8.38	3.03	1	metabolic process;regulation of biological process	cytoplasm;membrane;nucleus	DNA binding;protein binding;RNA binding	Pf00013, Pf07650, Pf13014	8939	ENSG00000107164.15	FUBP3	9				0	High	1
FALSE	Master Protein	P52349	Triplex capsid protein 1 OS=Human herpesvirus 7 (strain JI) OX=57278 GN=TRX1 PE=3 SV=1	8	1	1	1	286	33.1	6.96	3.02	1	cell organization and biogenesis		DNA binding	Pf03327								0	High	1
FALSE	Master Protein	P46776	60S ribosomal protein L27a OS=Homo sapiens OX=9606 GN=RPL27A PE=1 SV=2	8	1	1	1	148	16.6	11	3.02	1	cell organization and biogenesis;metabolic process;transport	cytosol;endoplasmic reticulum;membrane;ribosome	protein binding;RNA binding;structural molecule activity	Pf00828	6157	ENSG00000166441.12	RPL27A	11	Ribosome	Cytoplasmic Ribosomal Proteins	Peptide chain elongation; Eukaryotic Translation Termination; Viral mRNA Translation; L13a-mediated translational silencing of Ceruloplasmin expression; Nonsense Mediated Decay (NMD) independent of the Exon Junction Complex (EJC); Selenocysteine synthesis; Nonsense Mediated Decay (NMD) enhanced by the Exon Junction Complex (EJC); GTP hydrolysis and joining of the 60S ribosomal subunit; Major path…	34	High	1
FALSE	Master Protein	Q2KHR3	Glutamine and serine-rich protein 1 OS=Homo sapiens OX=9606 GN=QSER1 PE=1 SV=3	2	1	1	1	1735	189.9	7.08	3.02	1				Pf13926	79832	ENSG00000060749.14	QSER1	11				0	High	1
FALSE	Master Protein	P49674	Casein kinase I isoform epsilon OS=Homo sapiens OX=9606 GN=CSNK1E PE=1 SV=1	10	1	1	1	416	47.3	9.66	3.01	1	metabolic process;regulation of biological process;response to stimulus;transport	cytoplasm;cytosol;nucleus	catalytic activity;nucleotide binding;protein binding;RNA binding	Pf00069, Pf01636, Pf07714	1454; 102800317	ENSG00000213923.11; ENSG00000283900.1	CSNK1E; LOC400927-CSNK1E	22	FoxO signaling pathway; Hippo signaling pathway; Wnt signaling pathway; Hippo signaling pathway -multiple species; Hedgehog signaling pathway; Circadian rhythm	Melatonin metabolism and effects; Wnt Signaling Pathway Netpath; Wnt Signaling Pathway and Pluripotency; Wnt Signaling Pathway	WNT mediated activation of DVL; Regulation of PLK1 Activity at G2/M Transition; AURKA Activation by TPX2; Anchoring of the basal body to the plasma membrane; Major pathway of rRNA processing in the nucleolus and cytosol; Recruitment of NuMA to mitotic centrosomes; Loss of Nlp from mitotic centrosomes; Recruitment of mitotic centrosome proteins and complexes; Circadian Clock	35	High	1
FALSE	Master Protein	Q7Z4H7	HAUS augmin-like complex subunit 6 OS=Homo sapiens OX=9606 GN=HAUS6 PE=1 SV=2	2	1	1	1	955	108.6	6.47	3.01	1	cell division;cell organization and biogenesis;regulation of biological process	cytoplasm;cytoskeleton;cytosol	protein binding	Pf14661	54801	ENSG00000147874.10	HAUS6	9			Regulation of PLK1 Activity at G2/M Transition; AURKA Activation by TPX2; Anchoring of the basal body to the plasma membrane; Recruitment of NuMA to mitotic centrosomes; Loss of Nlp from mitotic centrosomes; Recruitment of mitotic centrosome proteins and complexes	16	High	1
FALSE	Master Protein	Q9UPQ3	Arf-GAP with GTPase, ANK repeat and PH domain-containing protein 1 OS=Homo sapiens OX=9606 GN=AGAP1 PE=1 SV=4	4	1	1	1	857	94.4	7.94	3.01	1	regulation of biological process;response to stimulus;transport	cytoplasm	catalytic activity;enzyme regulator activity;metal ion binding;nucleotide binding;protein binding	Pf00023, Pf00071, Pf00169, Pf01412, Pf08477, Pf12796, Pf13606, Pf13637, Pf13857	116987	ENSG00000157985.18	AGAP1	2	Endocytosis			1	High	1
FALSE	Master Protein	P20020	Plasma membrane calcium-transporting ATPase 1 OS=Homo sapiens OX=9606 GN=ATP2B1 PE=1 SV=4	1	1	1	1	1220	134.6	5.91	3.01	1												0	High	1
FALSE	Master Protein	Q96FJ0	AMSH-like protease OS=Homo sapiens OX=9606 GN=STAMBPL1 PE=1 SV=2	7	1	1	1	436	49.8	7.23	3.01	1	metabolic process	cytosol;membrane	catalytic activity;metal ion binding;protein binding	Pf01398, Pf08969, Pf14464	57559	ENSG00000138134.11	STAMBPL1	10		TGF-beta Signaling Pathway	Metalloprotease DUBs	5	High	1
FALSE	Master Protein	Q9NZL4	Hsp70-binding protein 1 OS=Homo sapiens OX=9606 GN=HSPBP1 PE=1 SV=2	9	1	1	1	359	39.3	5.21	3.01	1												0	High	1
FALSE	Master Protein	Q07157	Tight junction protein ZO-1 OS=Homo sapiens OX=9606 GN=TJP1 PE=1 SV=3	1	1	1	1	1748	195.3	6.7	3.01	1	cell communication;cell organization and biogenesis;regulation of biological process;response to stimulus	cytoplasm;cytosol;membrane	protein binding	Pf00018, Pf00595, Pf00625, Pf00791, Pf07653, Pf13180	7082	ENSG00000104067.16	TJP1	15	Tight junction; Gap junction; Salmonella infection; Adherens junction; Vibrio cholerae infection; Epithelial cell signaling in Helicobacter pylori infection		c-src mediated regulation of Cx43 function and closure of gap junctions; Signaling by Hippo; RUNX1 regulates expression of components of tight junctions; Apoptotic cleavage of cell adhesion proteins	23	High	1
FALSE	Master Protein	Q9NRC6	Spectrin beta chain, non-erythrocytic 5 OS=Homo sapiens OX=9606 GN=SPTBN5 PE=1 SV=2	1	1	1	1	3674	416.5	6.65	3	1	cell organization and biogenesis;cellular component movement;metabolic process;regulation of biological process;response to stimulus;transport	cytoplasm;cytoskeleton;cytosol;membrane	protein binding	Pf00169, Pf00307, Pf00435, Pf11971, Pf15410	51332	ENSG00000137877.9	SPTBN5	15			Interaction between L1 and Ankyrins; COPI-mediated anterograde transport; RAF/MAP kinase cascade; NCAM signaling for neurite out-growth; Interleukin-20 family signaling	21	High	1
FALSE	Master Protein	Q8NE86	Calcium uniporter protein, mitochondrial OS=Homo sapiens OX=9606 GN=MCU PE=1 SV=1	12	1	1	1	351	39.8	8.65	3	1	cell organization and biogenesis;cellular homeostasis;defense response;metabolic process;regulation of biological process;response to stimulus;transport	membrane;mitochondrion	catalytic activity;protein binding;transporter activity	Pf04678	90550	ENSG00000156026.14	MCU	10	NOD-like receptor signaling pathway; Calcium signaling pathway		Processing of SMDT1	5	High	1
FALSE	Master Protein	Q5SZK8	FRAS1-related extracellular matrix protein 2 OS=Homo sapiens OX=9606 GN=FREM2 PE=1 SV=2	1	1	1	1	3169	350.9	5.03	3	1	cell communication;development	membrane	metal ion binding	Pf03160	341640		FREM2	13				0	High	1
FALSE	Master Protein	Q96PN7	Transcriptional-regulating factor 1 OS=Homo sapiens OX=9606 GN=TRERF1 PE=1 SV=1	3	1	1	1	1200	132.2	6.74	3	1	development;metabolic process;regulation of biological process	cytosol;nucleus	DNA binding;metal ion binding;protein binding	Pf00249, Pf01448, Pf13912	55809	ENSG00000124496.12	TRERF1	6		Mesodermal Commitment Pathway		1	High	1
FALSE	Master Protein	P10275	Androgen receptor OS=Homo sapiens OX=9606 GN=AR PE=1 SV=3	3	1	1	1	920	99.1	6.42	2.99	1	cell communication;cell differentiation;cell growth;cell organization and biogenesis;cell proliferation;metabolic process;regulation of biological process;response to stimulus;transport	cytoplasm;cytosol;membrane;nucleus	DNA binding;metal ion binding;protein binding;receptor activity;signal transducer activity	Pf00104, Pf00105, Pf02166	367	ENSG00000169083.16	AR	X	Pathways in cancer; Prostate cancer; Oocyte meiosis	Androgen receptor signaling pathway; Nuclear Receptors; Sudden Infant Death Syndrome (SIDS) Susceptibility Pathways	RUNX2 regulates osteoblast differentiation; Nuclear Receptor transcription pathway; Ub-specific processing proteases; Activated PKN1 stimulates transcription of AR (androgen receptor) regulated genes KLK2 and KLK3; HSP90 chaperone cycle for steroid hormone receptors (SHR)	25	High	1
FALSE	Master Protein	O75449	Katanin p60 ATPase-containing subunit A1 OS=Homo sapiens OX=9606 GN=KATNA1 PE=1 SV=1	4	1	1	1	491	55.9	6.9	2.99	1	cell division	cytoplasm;cytoskeleton;nucleus	catalytic activity;nucleotide binding;protein binding	Pf00004, Pf01078, Pf06068, Pf07724, Pf07726, Pf07728, Pf09336, Pf13207, Pf13401	11104	ENSG00000186625.13	KATNA1	6				0	High	1
FALSE	Master Protein	O75165	DnaJ homolog subfamily C member 13 OS=Homo sapiens OX=9606 GN=DNAJC13 PE=1 SV=5	1	1	1	1	2243	254.3	6.74	2.98	1	cell differentiation;cell organization and biogenesis;regulation of biological process;transport	cytosol;endosome;membrane	protein binding	Pf00226, Pf14237	23317	ENSG00000138246.15	DNAJC13	3			Neutrophil degranulation	3	High	1
FALSE	Master Protein	O94901	SUN domain-containing protein 1 OS=Homo sapiens OX=9606 GN=SUN1 PE=1 SV=3	3	1	1	1	812	90	7.08	2.97	1	cell differentiation;cell organization and biogenesis;cellular component movement;response to stimulus;transport	cytoplasm;membrane;nucleus	protein binding	Pf07738, Pf09387, Pf10174, Pf14915	23353		SUN1	7			Meiotic synapsis	4	High	1
FALSE	Master Protein	O00411	DNA-directed RNA polymerase, mitochondrial OS=Homo sapiens OX=9606 GN=POLRMT PE=1 SV=2	1	1	1	1	1230	138.5	8.98	2.97	1	cell organization and biogenesis;metabolic process	mitochondrion;organelle lumen	catalytic activity;DNA binding;protein binding;RNA binding	Pf00940, Pf14700	5442	ENSG00000099821.13	POLRMT	19		Mitochondrial Gene Expression	Mitochondrial transcription initiation; Transcriptional activation of mitochondrial biogenesis	7	High	1
FALSE	Master Protein	Q76FK4	Nucleolar protein 8 OS=Homo sapiens OX=9606 GN=NOL8 PE=1 SV=1	2	1	1	1	1167	131.5	7.09	2.95	1	metabolic process	nucleus	protein binding;RNA binding	Pf00076, Pf13893, Pf14259	55035	ENSG00000198000.11	NOL8	9				0	High	1
FALSE	Master Protein	Q03053	Genome polyprotein OS=Coxsackievirus B5 (strain Peterborough / 1954/UK/85) OX=103907 PE=1 SV=3	1	1	1	1	2185	243.1	6.8	2.92	1	cell organization and biogenesis;metabolic process;regulation of biological process;response to stimulus;transport	membrane	catalytic activity;metal ion binding;nucleotide binding;RNA binding;structural molecule activity;transporter activity	Pf00073, Pf00548, Pf00680, Pf00910, Pf00915, Pf00947, Pf01552, Pf02123, Pf02226, Pf08727								0	High	1
FALSE	Master Protein	P0DSQ1	Protein N2 OS=Variola virus (isolate Human/India/Ind3/1967) OX=587200 GN=N2L PE=3 SV=1	15	1	1	1	177	21	7.08	2.91	1												0	High	1
FALSE	Master Protein	Q30154	HLA class II histocompatibility antigen, DR beta 5 chain OS=Homo sapiens OX=9606 GN=HLA-DRB5 PE=1 SV=1	10	1	1	1	266	30	6.93	2.91	1	regulation of biological process;response to stimulus	endoplasmic reticulum;endosome;Golgi;membrane;vacuole		Pf00969, Pf07654	3127	ENSG00000198502.5	HLA-DRB5	6	Th1 and Th2 cell differentiation; Inflammatory bowel disease (IBD); Asthma; Hematopoietic cell lineage; Allograft rejection; Epstein-Barr virus infection; Leishmaniasis; Type I diabetes mellitus; Cell adhesion molecules (CAMs); Tuberculosis; HTLV-I infection; Toxoplasmosis; Phagosome; Autoimmune thyroid disease; Systemic lupus erythematosus; Herpes simplex infection; Viral myocarditis; Staphyloco…	Allograft Rejection	PD-1 signaling; Translocation of ZAP-70 to Immunological synapse; MHC class II antigen presentation; Downstream TCR signaling; Generation of second messenger molecules; Interferon gamma signaling; Phosphorylation of CD3 and TCR zeta chains	37	High	1
FALSE	Master Protein	P49748	Very long-chain specific acyl-CoA dehydrogenase, mitochondrial OS=Homo sapiens OX=9606 GN=ACADVL PE=1 SV=1	4	1	1	1	655	70.3	8.75	2.9	1	cell differentiation;metabolic process;regulation of biological process;response to stimulus	cytosol;membrane;mitochondrion;nucleus;organelle lumen	catalytic activity;nucleotide binding	Pf00441, Pf02770, Pf02771, Pf08028	37	ENSG00000072778.19	ACADVL	17	Fatty acid degradation; Metabolic pathways; Fatty acid metabolism	Fatty Acid Beta Oxidation; Mitochondrial LC-Fatty Acid Beta-Oxidation	Beta oxidation of palmitoyl-CoA to myristoyl-CoA; XBP1(S) activates chaperone genes	15	High	1
FALSE	Master Protein	Q14008	Cytoskeleton-associated protein 5 OS=Homo sapiens OX=9606 GN=CKAP5 PE=1 SV=3	1	1	1	1	2032	225.4	7.8	2.9	1	cell division;cell organization and biogenesis;regulation of biological process;transport	chromosome;cytoplasm;cytoskeleton;cytosol;membrane	protein binding	Pf12348	9793	ENSG00000175216.14	CKAP5	11			Regulation of PLK1 Activity at G2/M Transition; AURKA Activation by TPX2; Anchoring of the basal body to the plasma membrane; Recruitment of NuMA to mitotic centrosomes; Recruitment of mitotic centrosome proteins and complexes; Loss of Nlp from mitotic centrosomes; Amplification of signal from unattached kinetochores via a MAD2 inhibitory signal; Separation of Sister Chromatids; Resolution of Sis…	28	High	1
FALSE	Master Protein	D6REC4	Cilia- and flagella-associated protein 99 OS=Homo sapiens OX=9606 GN=CFAP99 PE=3 SV=1	5	1	1	1	459	52.3	10.55	2.89	1					402160		LOC402160; CFAP99	4				0	High	1
FALSE	Master Protein	O75051	Plexin-A2 OS=Homo sapiens OX=9606 GN=PLXNA2 PE=1 SV=4	1	1	1	1	1894	211	6.48	2.89	1	cellular component movement;regulation of biological process;response to stimulus	membrane	protein binding;receptor activity;signal transducer activity	Pf01403, Pf01437, Pf01833, Pf08337	5362	ENSG00000076356.6	PLXNA2	1	Axon guidance	Spinal Cord Injury; Ectoderm Differentiation	SEMA3A-Plexin repulsion signaling by inhibiting Integrin adhesion; Other semaphorin interactions; Sema3A PAK dependent Axon repulsion; CRMPs in Sema3A signaling	10	High	1
FALSE	Master Protein	O15355	Protein phosphatase 1G OS=Homo sapiens OX=9606 GN=PPM1G PE=1 SV=1	5	1	1	1	546	59.2	4.36	2.89	1	metabolic process;regulation of biological process	cytoplasm;membrane;nucleus	catalytic activity;metal ion binding;protein binding	Pf00481	5496	ENSG00000115241.10	PPM1G	2		mRNA Processing		1	High	1
FALSE	Master Protein	P12107	Collagen alpha-1(XI) chain OS=Homo sapiens OX=9606 GN=COL11A1 PE=1 SV=4	1	1	1	1	1806	181	5.17	2.89	1	cell differentiation;cell organization and biogenesis;metabolic process;response to stimulus	extracellular;organelle lumen	metal ion binding;protein binding;structural molecule activity	Pf01391, Pf01410, Pf02210, Pf13385	1301	ENSG00000060718.20	COL11A1	1	Protein digestion and absorption	Focal Adhesion; Focal Adhesion-PI3K-Akt-mTOR-signaling pathway	Collagen degradation; MET activates PTK2 signaling; Assembly of collagen fibrils and other multimeric structures; Collagen chain trimerization; Non-integrin membrane-ECM interactions	16	High	1
FALSE	Master Protein	Q7Z460	CLIP-associating protein 1 OS=Homo sapiens OX=9606 GN=CLASP1 PE=1 SV=1	2	1	1	1	1538	169.3	9.03	2.88	1	cell division;cell organization and biogenesis;regulation of biological process	chromosome;cytoplasm;cytoskeleton;cytosol;Golgi;membrane	protein binding	Pf02985, Pf12348	23332	ENSG00000074054.17	CLASP1	2		Regulation of Microtubule Cytoskeleton	Regulation of PLK1 Activity at G2/M Transition; AURKA Activation by TPX2; Anchoring of the basal body to the plasma membrane; Recruitment of NuMA to mitotic centrosomes; Recruitment of mitotic centrosome proteins and complexes; Loss of Nlp from mitotic centrosomes; Amplification of signal from unattached kinetochores via a MAD2 inhibitory signal; Separation of Sister Chromatids; Resolution of Sis…	33	High	1
FALSE	Master Protein	P52630	Signal transducer and activator of transcription 2 OS=Homo sapiens OX=9606 GN=STAT2 PE=1 SV=1	3	1	1	1	851	97.9	5.49	2.88	1	defense response;metabolic process;regulation of biological process;response to stimulus	cytoplasm;cytosol;membrane;nucleus	DNA binding;protein binding;signal transducer activity	Pf00017, Pf01017, Pf02864, Pf02865, Pf12188	6773	ENSG00000170581.13	STAT2	12	NOD-like receptor signaling pathway; Osteoclast differentiation; Hepatitis B; Jak-STAT signaling pathway; Measles; Herpes simplex infection; Hepatitis C; Chemokine signaling pathway; Influenza A	Type III interferon signaling; Adipogenesis; Chemokine signaling pathway; Interferon type I signaling pathways; Type II interferon signaling (IFNG)	Regulation of IFNA signaling	19	High	1
FALSE	Master Protein	Q9H4G4	Golgi-associated plant pathogenesis-related protein 1 OS=Homo sapiens OX=9606 GN=GLIPR2 PE=1 SV=3	8	1	1	1	154	17.2	9.41	2.88	1	regulation of biological process	extracellular;Golgi;membrane	protein binding	Pf00188	152007	ENSG00000122694.15	GLIPR2	9				0	High	1
FALSE	Master Protein	Q99623	Prohibitin-2 OS=Homo sapiens OX=9606 GN=PHB2 PE=1 SV=2	6	1	1	1	299	33.3	9.83	2.88	1	cell organization and biogenesis;metabolic process;regulation of biological process;response to stimulus;transport	cell surface;cytoplasm;membrane;mitochondrion;nucleus	protein binding	Pf01145	11331	ENSG00000215021.8	PHB2	12			Processing of SMDT1	3	High	1
FALSE	Master Protein	Q7Z5N4	Protein sidekick-1 OS=Homo sapiens OX=9606 GN=SDK1 PE=2 SV=3	1	1	1	1	2213	242	6.39	2.88	1	cell organization and biogenesis;regulation of biological process;response to stimulus	membrane	protein binding	Pf00041, Pf00047, Pf07679, Pf07686, Pf13895, Pf13927	221935	ENSG00000146555.18	SDK1	7			SDK interactions	4	High	1
FALSE	Master Protein	O43294	Transforming growth factor beta-1-induced transcript 1 protein OS=Homo sapiens OX=9606 GN=TGFB1I1 PE=1 SV=2	7	1	1	1	461	49.8	7.03	2.86	1	cell differentiation;metabolic process;regulation of biological process;response to stimulus	cytoplasm;cytoskeleton;nucleus	metal ion binding;protein binding	Pf00412	7041	ENSG00000140682.18	TGFB1I1	16		Androgen receptor signaling pathway; Serotonin Transporter Activity; TGF-beta Signaling Pathway; Monoamine Transport		4	High	1
FALSE	Master Protein	Q12792	Twinfilin-1 OS=Homo sapiens OX=9606 GN=TWF1 PE=1 SV=3	4	1	1	1	350	40.3	6.96	2.86	1	cell organization and biogenesis;regulation of biological process	cytoplasm;cytoskeleton;cytosol	catalytic activity;nucleotide binding;protein binding	Pf00241	5756	ENSG00000151239.13	TWF1	12				0	High	1
FALSE	Master Protein	Q15084	Protein disulfide-isomerase A6 OS=Homo sapiens OX=9606 GN=PDIA6 PE=1 SV=1	3	1	1	1	440	48.1	5.08	2.86	1	cellular homeostasis;metabolic process;regulation of biological process;response to stimulus;transport	cytosol;endoplasmic reticulum;membrane;organelle lumen	catalytic activity;protein binding	Pf00085, Pf13098, Pf13848, Pf13899, Pf13905	10130	ENSG00000143870.12	PDIA6	2	Protein processing in endoplasmic reticulum	Photodynamic therapy-induced unfolded protein response	Post-translational protein phosphorylation; Regulation of Insulin-like Growth Factor (IGF) transport and uptake by Insulin-like Growth Factor Binding Proteins (IGFBPs); XBP1(S) activates chaperone genes	9	High	1
FALSE	Master Protein	Q9UP79	A disintegrin and metalloproteinase with thrombospondin motifs 8 OS=Homo sapiens OX=9606 GN=ADAMTS8 PE=2 SV=2	2	1	1	1	889	96.4	6.16	2.85	1	metabolic process;regulation of biological process;transport	extracellular	catalytic activity;metal ion binding;protein binding;transporter activity	Pf00090, Pf01421, Pf01562, Pf05986, Pf13582, Pf13583, Pf13688	11095	ENSG00000134917.9	ADAMTS8	11			Degradation of the extracellular matrix; O-glycosylation of TSR domain-containing proteins; Defective B3GALTL causes Peters-plus syndrome (PpS)	10	High	1
FALSE	Master Protein	P60174	Triosephosphate isomerase OS=Homo sapiens OX=9606 GN=TPI1 PE=1 SV=4	5	1	1	1	249	26.7	6.9	2.85	1	development;metabolic process	cytosol;nucleus	catalytic activity;protein binding	Pf00121	7167	ENSG00000111669.14	TPI1	12		Fatty Acid Beta Oxidation; Cori Cycle; Glycolysis and Gluconeogenesis		3	High	1
FALSE	Master Protein	P18621	60S ribosomal protein L17 OS=Homo sapiens OX=9606 GN=RPL17 PE=1 SV=3	10	1	1	1	184	21.4	10.17	2.85	1	cell organization and biogenesis;metabolic process;transport	cytosol;nucleus;ribosome	protein binding;RNA binding;structural molecule activity	Pf00237	6139	ENSG00000215472.10; ENSG00000265681.7	RPL17	18	Ribosome	Cytoplasmic Ribosomal Proteins	Peptide chain elongation; Eukaryotic Translation Termination; Viral mRNA Translation; L13a-mediated translational silencing of Ceruloplasmin expression; Nonsense Mediated Decay (NMD) independent of the Exon Junction Complex (EJC); Selenocysteine synthesis; Nonsense Mediated Decay (NMD) enhanced by the Exon Junction Complex (EJC); GTP hydrolysis and joining of the 60S ribosomal subunit; Major path…	34	High	1
FALSE	Master Protein	Q92878	DNA repair protein RAD50 OS=Homo sapiens OX=9606 GN=RAD50 PE=1 SV=1	2	1	2	1	1312	153.8	6.89	2.85	1	cell organization and biogenesis;metabolic process;regulation of biological process;response to stimulus	chromosome;membrane;nucleus	catalytic activity;DNA binding;metal ion binding;nucleotide binding;protein binding	Pf02463, Pf04423, Pf13304, Pf13476, Pf13514, Pf13555, Pf13558	10111	ENSG00000113522.13	RAD50	5	Homologous recombination; Non-homologous end-joining	miRNA Regulation of DNA Damage Response; Homologous recombination; DDX1 as a regulatory component of the Drosha microprocessor; ATM Signaling Network in Development and Disease; Non-homologous end joining; DNA Damage Response	G2/M DNA damage checkpoint; Presynaptic phase of homologous DNA pairing and strand exchange; Nonhomologous End-Joining (NHEJ); Resolution of D-loop Structures through Synthesis-Dependent Strand Annealing (SDSA); Meiotic recombination; Sensing of DNA Double Strand Breaks; Recruitment and ATM-mediated phosphorylation of repair and signaling proteins at DNA double strand breaks; Processing of DNA do…	42	High	1
FALSE	Master Protein	P07858	Cathepsin B OS=Homo sapiens OX=9606 GN=CTSB PE=1 SV=3	4	1	1	1	339	37.8	6.3	2.84	1	cell differentiation;metabolic process;regulation of biological process;response to stimulus;transport	extracellular;mitochondrion;organelle lumen;vacuole	catalytic activity;protein binding	Pf00112, Pf08127	1508	ENSG00000164733.20	CTSB	8	Lysosome; NOD-like receptor signaling pathway; Renin secretion; Apoptosis; Antigen processing and presentation		Collagen degradation; Assembly of collagen fibrils and other multimeric structures; Neutrophil degranulation; MHC class II antigen presentation; Trafficking and processing of endosomal TLR	17	High	1
FALSE	Master Protein	O92784	Nucleoprotein OS=Influenza A virus (strain A/Hong Kong/156/1997 H5N1 genotype Gs/Gd) OX=130763 GN=NP PE=2 SV=2	5	1	1	1	498	56.2	9.51	2.84	1	transport		RNA binding;structural molecule activity	Pf00506								0	High	1
FALSE	Master Protein	Q9Y6N5	Sulfide:quinone oxidoreductase, mitochondrial OS=Homo sapiens OX=9606 GN=SQOR PE=1 SV=1	3	1	1	1	450	49.9	9.11	2.84	1	metabolic process	membrane;mitochondrion	catalytic activity	Pf07992, Pf13738	58472	ENSG00000137767.13	SQRDL; SQOR	15	Sulfur metabolism		Sulfide oxidation to sulfate	6	High	1
FALSE	Master Protein	Q9Y3U8	60S ribosomal protein L36 OS=Homo sapiens OX=9606 GN=RPL36 PE=1 SV=3	10	1	1	1	105	12.2	11.59	2.84	1	cell organization and biogenesis;metabolic process;transport	cytoplasm;cytosol;membrane;ribosome	RNA binding;structural molecule activity	Pf01158	25873	ENSG00000130255.12	RPL36	19	Ribosome	Cytoplasmic Ribosomal Proteins	Peptide chain elongation; Eukaryotic Translation Termination; Viral mRNA Translation; L13a-mediated translational silencing of Ceruloplasmin expression; Nonsense Mediated Decay (NMD) independent of the Exon Junction Complex (EJC); Selenocysteine synthesis; Nonsense Mediated Decay (NMD) enhanced by the Exon Junction Complex (EJC); GTP hydrolysis and joining of the 60S ribosomal subunit; Major path…	34	High	1
FALSE	Master Protein	O76094	Signal recognition particle subunit SRP72 OS=Homo sapiens OX=9606 GN=SRP72 PE=1 SV=3	3	1	1	1	671	74.6	9.26	2.83	1	cell organization and biogenesis;response to stimulus;transport	cytoplasm;cytosol;endoplasmic reticulum	protein binding;RNA binding	Pf08492, Pf12569, Pf12895, Pf13424, Pf14559	6731	ENSG00000174780.15	SRP72	4	Protein export		SRP-dependent cotranslational protein targeting to membrane	4	High	1
FALSE	Master Protein	Q9Y2J4	Angiomotin-like protein 2 OS=Homo sapiens OX=9606 GN=AMOTL2 PE=1 SV=3	4	1	1	1	779	85.7	7.3	2.83	1	metabolic process;regulation of biological process;response to stimulus	cytosol;endosome;membrane	protein binding	Pf04111, Pf12240	51421	ENSG00000114019.14	AMOTL2	3			Signaling by Hippo	2	High	1
FALSE	Master Protein	P04004	Vitronectin OS=Homo sapiens OX=9606 GN=VTN PE=1 SV=1	3	1	1	1	478	54.3	5.8	2.83	1	cell differentiation;cell organization and biogenesis;regulation of biological process;response to stimulus;transport	cytoplasm;endoplasmic reticulum;extracellular;organelle lumen	protein binding;receptor activity	Pf00045, Pf01033	7448	ENSG00000109072.13	VTN	17	Focal adhesion; Proteoglycans in cancer; Complement and coagulation cascades; ECM-receptor interaction; PI3K-Akt signaling pathway	Primary Focal Segmental Glomerulosclerosis FSGS; Focal Adhesion; Focal Adhesion-PI3K-Akt-mTOR-signaling pathway; Inflammatory Response Pathway; Senescence and Autophagy in Cancer	ECM proteoglycans; Integrin cell surface interactions; Molecules associated with elastic fibres; Regulation of Complement cascade; Syndecan interactions	21	High	1
FALSE	Master Protein	Q8N1G1	RNA exonuclease 1 homolog OS=Homo sapiens OX=9606 GN=REXO1 PE=1 SV=3	2	1	1	1	1221	131.4	8.95	2.83	1	metabolic process	nucleus	catalytic activity	Pf00929	57455	ENSG00000079313.13	REXO1	19	Ribosome biogenesis in eukaryotes			1	High	1
FALSE	Master Protein	P13378	Homeobox protein Hox-D8 OS=Homo sapiens OX=9606 GN=HOXD8 PE=1 SV=2	10	1	1	1	290	31.9	8.5	2.83	1	development;metabolic process;regulation of biological process	nucleus	DNA binding	Pf00046	3234	ENSG00000175879.8	HOXD8	2				0	High	1
FALSE	Master Protein	Q6A163	Keratin, type I cytoskeletal 39 OS=Homo sapiens OX=9606 GN=KRT39 PE=1 SV=2	6	1	1	1	491	55.6	5.26	2.83	1	cell death;regulation of biological process	cytosol	catalytic activity;motor activity;structural molecule activity	Pf00038, Pf01576, Pf02463, Pf05557, Pf05622, Pf12128	390792	ENSG00000196859.7; ENSG00000262164.6	KRT39	17; CHR_HSCHR17_4_CTG4			Formation of the cornified envelope	3	High	1
FALSE	Master Protein	Q6ZUT3	FERM domain-containing protein 7 OS=Homo sapiens OX=9606 GN=FRMD7 PE=1 SV=1	4	1	1	1	714	81.6	7.9	2.83	1	regulation of biological process	cytoskeleton		Pf00373, Pf08736, Pf09379, Pf09380	90167	ENSG00000165694.9	FRMD7	X				0	High	1
FALSE	Master Protein	Q86UD4	Zinc finger protein 329 OS=Homo sapiens OX=9606 GN=ZNF329 PE=1 SV=2	4	1	1	1	541	61.7	8.6	2.82	1	metabolic process;regulation of biological process	nucleus	DNA binding;metal ion binding;protein binding	Pf00096, Pf09723, Pf13465	79673	ENSG00000181894.14	ZNF329	19				0	High	1
FALSE	Master Protein	Q9GZS0	Dynein intermediate chain 2, axonemal OS=Homo sapiens OX=9606 GN=DNAI2 PE=1 SV=2	3	1	1	1	605	68.8	4.74	2.82	1	cell organization and biogenesis;cellular component movement	cytoplasm;cytoskeleton	catalytic activity;motor activity;protein binding		64446	ENSG00000171595.13	DNAI2	17	Huntington's disease			1	High	1
FALSE	Master Protein	P47914	60S ribosomal protein L29 OS=Homo sapiens OX=9606 GN=RPL29 PE=1 SV=2	9	1	1	1	159	17.7	11.66	2.82	1	cell organization and biogenesis;metabolic process;transport	cytosol;membrane;ribosome	protein binding;RNA binding;structural molecule activity	Pf01779	6159	ENSG00000162244.10	RPL29	3	Ribosome	Cytoplasmic Ribosomal Proteins	Peptide chain elongation; Eukaryotic Translation Termination; Viral mRNA Translation; L13a-mediated translational silencing of Ceruloplasmin expression; Nonsense Mediated Decay (NMD) independent of the Exon Junction Complex (EJC); Selenocysteine synthesis; Nonsense Mediated Decay (NMD) enhanced by the Exon Junction Complex (EJC); GTP hydrolysis and joining of the 60S ribosomal subunit; Major path…	34	High	1
FALSE	Master Protein	P78395	Melanoma antigen preferentially expressed in tumors OS=Homo sapiens OX=9606 GN=PRAME PE=1 SV=1	4	1	1	1	509	57.9	6.9	2.81	1	cell death;cell differentiation;metabolic process;regulation of biological process	membrane;nucleus	protein binding		23532	ENSG00000185686.17; ENSG00000275013.4	PRAME	22; CHR_HSCHR22_1_CTG3				0	High	1
FALSE	Master Protein	P07947	Tyrosine-protein kinase Yes OS=Homo sapiens OX=9606 GN=YES1 PE=1 SV=3	3	1	1	1	543	60.8	6.74	2.81	1	cell differentiation;cellular component movement;defense response;metabolic process;regulation of biological process;response to stimulus;transport	cytoplasm;cytoskeleton;cytosol;Golgi;membrane	catalytic activity;nucleotide binding;protein binding	Pf00017, Pf00018, Pf00069, Pf07653, Pf07714, Pf14604	7525	ENSG00000176105.13	YES1	18	Tight junction; Adherens junction	Interleukin-11 Signaling Pathway	PECAM1 interactions; CTLA4 inhibitory signaling; EPH-ephrin mediated repulsion of cells; EPHA-mediated growth cone collapse; RUNX2 regulates osteoblast differentiation; EPHB-mediated forward signaling; Regulation of signaling by CBL; CD28 co-stimulation; Regulation of KIT signaling; FCGR activation; Signaling by ERBB2	35	High	1
FALSE	Master Protein	O00161	Synaptosomal-associated protein 23 OS=Homo sapiens OX=9606 GN=SNAP23 PE=1 SV=1	7	1	1	1	211	23.3	5.01	2.8	1	cell organization and biogenesis;metabolic process;transport	cytoplasm;extracellular;membrane;vacuole	catalytic activity;metal ion binding;protein binding	Pf00835, Pf05739	8773	ENSG00000092531.9	SNAP23	15	SNARE interactions in vesicular transport; Platelet activation	Insulin Signaling	Translocation of GLUT4 to the plasma membrane; Clathrin derived vesicle budding; ER-Phagosome pathway; Neutrophil degranulation	15	High	1
FALSE	Master Protein	P50440	Glycine amidinotransferase, mitochondrial OS=Homo sapiens OX=9606 GN=GATM PE=1 SV=1	6	1	1	1	423	48.4	8.05	2.8	1	development;metabolic process;response to stimulus	cytoplasm;membrane;mitochondrion	catalytic activity	Pf02274	2628	ENSG00000171766.15	GATM	15	Glycine, serine and threonine metabolism; Metabolic pathways; Arginine and proline metabolism	Urea cycle and metabolism of amino groups	Creatine metabolism	8	High	1
FALSE	Master Protein	P62244	40S ribosomal protein S15a OS=Homo sapiens OX=9606 GN=RPS15A PE=1 SV=2	11	1	1	1	130	14.8	10.13	2.8	1	cell organization and biogenesis;metabolic process;regulation of biological process;response to stimulus;transport	cytoplasm;cytosol;membrane;mitochondrion;ribosome	protein binding;RNA binding;structural molecule activity	Pf00410	6210	ENSG00000134419.15	RPS15A	16	Ribosome	Cytoplasmic Ribosomal Proteins	Peptide chain elongation; Eukaryotic Translation Termination; Viral mRNA Translation; Formation of the ternary complex, and subsequently, the 43S complex; L13a-mediated translational silencing of Ceruloplasmin expression; Selenocysteine synthesis; Nonsense Mediated Decay (NMD) independent of the Exon Junction Complex (EJC); Nonsense Mediated Decay (NMD) enhanced by the Exon Junction Complex (EJC)…	38	High	1
FALSE	Master Protein	P61011	Signal recognition particle 54 kDa protein OS=Homo sapiens OX=9606 GN=SRP54 PE=1 SV=1	4	1	1	1	504	55.7	8.75	2.8	1	cell organization and biogenesis;metabolic process;response to stimulus;transport	cytoplasm;cytosol;nucleus	catalytic activity;nucleotide binding;protein binding;RNA binding	Pf00448, Pf01656, Pf02881, Pf02978, Pf03205, Pf09974, Pf13207, Pf13671	6729	ENSG00000100883.11	SRP54	14	Protein export	mRNA Processing	SRP-dependent cotranslational protein targeting to membrane	5	High	1
FALSE	Master Protein	P62273	40S ribosomal protein S29 OS=Homo sapiens OX=9606 GN=RPS29 PE=1 SV=2	21	1	1	1	56	6.7	10.13	2.79	1	cell organization and biogenesis;metabolic process;transport	cytosol;ribosome	metal ion binding;structural molecule activity	Pf00253	6235	ENSG00000213741.9	RPS29	14	Ribosome	Cytoplasmic Ribosomal Proteins	Peptide chain elongation; Eukaryotic Translation Termination; Viral mRNA Translation; Formation of the ternary complex, and subsequently, the 43S complex; L13a-mediated translational silencing of Ceruloplasmin expression; Selenocysteine synthesis; Nonsense Mediated Decay (NMD) independent of the Exon Junction Complex (EJC); Nonsense Mediated Decay (NMD) enhanced by the Exon Junction Complex (EJC)…	38	High	1
FALSE	Master Protein	P31323	cAMP-dependent protein kinase type II-beta regulatory subunit OS=Homo sapiens OX=9606 GN=PRKAR2B PE=1 SV=3	5	1	1	1	418	46.3	4.92	2.79	1	coagulation;metabolic process;regulation of biological process;response to stimulus	cytoplasm;cytosol;membrane	catalytic activity;enzyme regulator activity;nucleotide binding;protein binding	Pf00027, Pf02197	5577	ENSG00000005249.12; ENSG00000284096.1	PRKAR2B	7; CHR_HG2266_PATCH	Insulin signaling pathway	miRs in Muscle Cell Differentiation; Myometrial Relaxation and Contraction Pathways; G Protein Signaling Pathways; Calcium Regulation in the Cardiac Cell; Sudden Infant Death Syndrome (SIDS) Susceptibility Pathways	DARPP-32 events; Regulation of PLK1 Activity at G2/M Transition; AURKA Activation by TPX2; Anchoring of the basal body to the plasma membrane; Recruitment of NuMA to mitotic centrosomes; Glucagon-like Peptide-1 (GLP1) regulates insulin secretion; Hedgehog 'off' state; Recruitment of mitotic centrosome proteins and complexes; Loss of Nlp from mitotic centrosomes; Vasopressin regulates renal water …	48	High	1
FALSE	Master Protein	Q717R9	Cystin-1 OS=Homo sapiens OX=9606 GN=CYS1 PE=1 SV=1	19	1	1	1	158	16.4	7.31	2.79	1		cytoplasm;cytoskeleton;cytosol;membrane	protein binding		192668	ENSG00000205795.4	CYS1	2			Trafficking of myristoylated proteins to the cilium	4	High	1
FALSE	Master Protein	Q9Y6W3	Calpain-7 OS=Homo sapiens OX=9606 GN=CAPN7 PE=1 SV=1	3	1	1	1	813	92.6	7.65	2.78	1	metabolic process;regulation of biological process	cytoplasm;cytosol;nucleus	catalytic activity;protein binding	Pf00648, Pf01067, Pf04212	23473	ENSG00000131375.9	CAPN7	3		Integrin-mediated Cell Adhesion	Degradation of the extracellular matrix	3	High	1
FALSE	Master Protein	Q86YF9	Zinc finger protein DZIP1 OS=Homo sapiens OX=9606 GN=DZIP1 PE=1 SV=1	3	1	1	1	867	98.6	6.15	2.78	1	cell differentiation;cell organization and biogenesis;development;regulation of biological process;response to stimulus	cytoplasm;cytoskeleton;cytosol;nucleus	metal ion binding;protein binding	Pf13815	22873	ENSG00000134874.17	DZIP1	13			Hedgehog 'on' state	3	High	1
FALSE	Master Protein	P28799	Progranulin OS=Homo sapiens OX=9606 GN=GRN PE=1 SV=2	2	1	1	1	593	63.5	6.83	2.78	1	regulation of biological process;response to stimulus;transport	endoplasmic reticulum;endosome;extracellular;organelle lumen;vacuole	protein binding;RNA binding	Pf00396	2896	ENSG00000030582.17	GRN	17		Integrated Breast Cancer Pathway	Neutrophil degranulation	4	High	1
FALSE	Master Protein	Q02218	2-oxoglutarate dehydrogenase, mitochondrial OS=Homo sapiens OX=9606 GN=OGDH PE=1 SV=3	1	1	1	1	1023	115.9	6.86	2.78	1	cellular component movement;metabolic process	cytosol;membrane;mitochondrion;organelle lumen	catalytic activity;metal ion binding;protein binding	Pf00676, Pf02779	4967	ENSG00000105953.14	OGDH	7	Citrate cycle (TCA cycle); Carbon metabolism; Lysine degradation; Metabolic pathways; Tryptophan metabolism	TCA Cycle and Deficiency of Pyruvate Dehydrogenase complex (PDHc); Amino Acid metabolism; Tryptophan metabolism; TCA Cycle	Lysine catabolism; Glyoxylate metabolism and glycine degradation; Citric acid cycle (TCA cycle)	17	High	1
FALSE	Master Protein	Q9UPP1	Histone lysine demethylase PHF8 OS=Homo sapiens OX=9606 GN=PHF8 PE=1 SV=3	3	1	1	1	1060	117.8	8.72	2.77	1	cell organization and biogenesis;metabolic process;regulation of biological process	membrane;nucleus	catalytic activity;metal ion binding;protein binding	Pf00628, Pf02373, Pf13621	23133	ENSG00000172943.19	PHF8	X		Ectoderm Differentiation	HDMs demethylate histones; Condensation of Prophase Chromosomes	9	High	1
FALSE	Master Protein	P15880	40S ribosomal protein S2 OS=Homo sapiens OX=9606 GN=RPS2 PE=1 SV=2	4	1	1	1	293	31.3	10.24	2.77	1	cell organization and biogenesis;metabolic process;regulation of biological process;transport	cytosol;membrane;nucleus;ribosome	protein binding;RNA binding;structural molecule activity	Pf00333, Pf03719	6187	ENSG00000140988.15	RPS2	16	Ribosome	Cytoplasmic Ribosomal Proteins	Peptide chain elongation; Protein methylation; Eukaryotic Translation Termination; Viral mRNA Translation; RMTs methylate histone arginines; Formation of the ternary complex, and subsequently, the 43S complex; L13a-mediated translational silencing of Ceruloplasmin expression; Selenocysteine synthesis; Nonsense Mediated Decay (NMD) independent of the Exon Junction Complex (EJC); Nonsense Mediated …	44	High	1
FALSE	Master Protein	P00387	NADH-cytochrome b5 reductase 3 OS=Homo sapiens OX=9606 GN=CYB5R3 PE=1 SV=3	9	1	1	1	301	34.2	7.59	2.77	1	metabolic process;transport	cytoplasm;endoplasmic reticulum;extracellular;membrane;mitochondrion;organelle lumen	catalytic activity;nucleotide binding;protein binding	Pf00175, Pf00970, Pf08030	1727	ENSG00000100243.20	CYB5R3	22	Amino sugar and nucleotide sugar metabolism	Oxidation by Cytochrome P450	Vitamin C (ascorbate) metabolism; Neutrophil degranulation; Phase I - Functionalization of compounds	11	High	1
FALSE	Master Protein	P04216	Thy-1 membrane glycoprotein OS=Homo sapiens OX=9606 GN=THY1 PE=1 SV=2	9	1	1	1	161	17.9	8.73	2.77	1	cell communication;cell organization and biogenesis;metabolic process;regulation of biological process;response to stimulus	cell surface;cytosol;endoplasmic reticulum;extracellular;membrane	enzyme regulator activity;protein binding	Pf00047	7070	ENSG00000154096.13	THY1	11	Leukocyte transendothelial migration	Cardiac Progenitor Differentiation	Post-translational modification: synthesis of GPI-anchored proteins	5	High	1
FALSE	Master Protein	O75695	Protein XRP2 OS=Homo sapiens OX=9606 GN=RP2 PE=1 SV=4	3	1	1	1	350	39.6	5.12	2.76	1	cell organization and biogenesis;metabolic process;regulation of biological process;transport	cytoplasm;Golgi;membrane	catalytic activity;enzyme regulator activity;nucleotide binding;protein binding	Pf00334, Pf07986	6102	ENSG00000102218.5	RP2	X			Trafficking of myristoylated proteins to the cilium	4	High	1
FALSE	Master Protein	P20930	Filaggrin OS=Homo sapiens OX=9606 GN=FLG PE=1 SV=3	1	1	1	1	4061	434.9	9.25	2.76	1	cell death;cell differentiation;development;metabolic process	cytoskeleton;cytosol;nucleus	metal ion binding;protein binding;structural molecule activity	Pf01023	2312	ENSG00000143631.10	FLG	1			Formation of the cornified envelope	3	High	1
FALSE	Master Protein	Q96PZ7	CUB and sushi domain-containing protein 1 OS=Homo sapiens OX=9606 GN=CSMD1 PE=1 SV=3	1	1	1	1	3564	388.5	6.02	2.76	1												0	High	1
FALSE	Master Protein	A3RM23	Large structural protein OS=Rabies virus (strain India) OX=445790 GN=L PE=3 SV=1	1	1	1	1	2127	242.6	8.31	2.75	1	metabolic process		catalytic activity;nucleotide binding	Pf00946, Pf14314, Pf14318								0	High	1
FALSE	Master Protein	O75582	Ribosomal protein S6 kinase alpha-5 OS=Homo sapiens OX=9606 GN=RPS6KA5 PE=1 SV=1	4	1	1	1	802	89.8	7.11	2.74	1	cell organization and biogenesis;cellular component movement;defense response;metabolic process;regulation of biological process;response to stimulus	cytoplasm;membrane;nucleus	catalytic activity;metal ion binding;nucleotide binding;protein binding	Pf00069, Pf00433, Pf01636, Pf06293, Pf07714, Pf14531	9252	ENSG00000100784.10	RPS6KA5	14	TNF signaling pathway; MicroRNAs in cancer; Neurotrophin signaling pathway; MAPK signaling pathway; Circadian entrainment; Adrenergic signaling in cardiomyocytes; Bladder cancer	Brain-Derived Neurotrophic Factor (BDNF) signaling pathway; Structural Pathway of Interleukin 1 (IL-1); Bladder Cancer; MAPK Signaling Pathway; ERK Pathway in Huntington's Disease; VEGFA-VEGFR2 Signaling Pathway; Angiopoietin Like Protein 8 Regulatory Pathway; p38 MAPK Signaling Pathway; EGF/EGFR Signaling Pathway; Insulin Signaling; Interferon type I signaling pathways; Serotonin Receptor 4/6/7 …	CREB phosphorylation; ERK/MAPK targets; Recycling pathway of L1; CD209 (DC-SIGN) signaling; NCAM signaling for neurite out-growth; Activated TLR4 signalling	57	High	1
FALSE	Master Protein	Q9UH73	Transcription factor COE1 OS=Homo sapiens OX=9606 GN=EBF1 PE=1 SV=2	4	1	1	1	591	64.4	8.76	2.74	1	development;metabolic process;regulation of biological process	nucleus	DNA binding;metal ion binding;protein binding	Pf01833	1879	ENSG00000164330.16	EBF1	5		Adipogenesis; White fat cell differentiation	Transcriptional regulation of white adipocyte differentiation	4	High	1
FALSE	Master Protein	O60284	Suppression of tumorigenicity 18 protein OS=Homo sapiens OX=9606 GN=ST18 PE=1 SV=1	2	1	1	1	1047	115.1	6.06	2.73	1	metabolic process;regulation of biological process;response to stimulus	nucleus	DNA binding;metal ion binding	Pf01530, Pf04111, Pf08474, Pf08614	9705	ENSG00000147488.11	ST18	8				0	High	1
FALSE	Master Protein	P54198	Protein HIRA OS=Homo sapiens OX=9606 GN=HIRA PE=1 SV=2	3	1	1	1	1017	111.8	8.07	2.73	1	cell differentiation;cell organization and biogenesis;metabolic process;regulation of biological process	nucleus	protein binding	Pf00400, Pf07569, Pf09453	7290	ENSG00000100084.14	HIRA	22			Formation of Senescence-Associated Heterochromatin Foci (SAHF)	5	High	1
FALSE	Master Protein	Q9NZR1	Tropomodulin-2 OS=Homo sapiens OX=9606 GN=TMOD2 PE=1 SV=1	6	1	1	1	351	39.6	5.27	2.73	1	cell communication;cell organization and biogenesis;regulation of biological process;response to stimulus	cytoplasm;cytoskeleton	protein binding	Pf03250	29767	ENSG00000128872.9	TMOD2	15			Striated Muscle Contraction	2	High	1
FALSE	Master Protein	Q13480	GRB2-associated-binding protein 1 OS=Homo sapiens OX=9606 GN=GAB1 PE=1 SV=2	4	1	2	1	694	76.6	5.96	2.73	1	cell organization and biogenesis;cell proliferation;cellular component movement;metabolic process;regulation of biological process;response to stimulus	cytosol	catalytic activity;protein binding	Pf00169, Pf14593, Pf15409, Pf15413	2549	ENSG00000109458.8	GAB1	4	Phospholipase D signaling pathway; Neurotrophin signaling pathway; ErbB signaling pathway; Renal cell carcinoma; EGFR tyrosine kinase inhibitor resistance; Proteoglycans in cancer; Bacterial invasion of epithelial cells; Ras signaling pathway	Signaling Pathways in Glioblastoma; B Cell Receptor Signaling Pathway; Alpha 6 Beta 4 signaling pathway; Signaling of Hepatocyte Growth Factor Receptor; IL-6 signaling pathway; BDNF-TrkB Signaling; VEGFA-VEGFR2 Signaling Pathway; ESC Pluripotency Pathways; EGF/EGFR Signaling Pathway; Insulin Signaling; ErbB Signaling Pathway	PI3K Cascade; Signaling by FGFR4 in disease; PI-3K cascade:FGFR3; Signaling by FGFR2 in disease; Signaling by FGFR3 fusions in cancer; MET activates RAP1 and RAC1; Signaling by FGFR3 point mutants in cancer; Signaling by FGFR1 in disease; MET activates PTPN11; PI-3K cascade:FGFR4; Constitutive Signaling by Aberrant PI3K in Cancer; MET activates PI3K/AKT signaling; PI5P, PP2A and IER3 Regulate PI3…	74	High	1
FALSE	Master Protein	Q8IWE4	DCN1-like protein 3 OS=Homo sapiens OX=9606 GN=DCUN1D3 PE=1 SV=1	7	1	1	1	304	34.3	5.12	2.73	1	metabolic process;regulation of biological process;response to stimulus	membrane	protein binding	Pf03556	123879	ENSG00000188215.9	DCUN1D3	16			Neddylation	3	High	1
FALSE	Master Protein	Q03135	Caveolin-1 OS=Homo sapiens OX=9606 GN=CAV1 PE=1 SV=4	4	1	1	1	178	20.5	6.02	2.73	1	cell communication;cell differentiation;cell organization and biogenesis;cellular component movement;cellular homeostasis;metabolic process;regulation of biological process;response to stimulus;transport	endoplasmic reticulum;endosome;Golgi;membrane	enzyme regulator activity;protein binding;structural molecule activity	Pf01146	857	ENSG00000105974.11	CAV1	7	Endocytosis; Focal adhesion; Proteoglycans in cancer; Bacterial invasion of epithelial cells; Viral myocarditis	Androgen receptor signaling pathway; Integrin-mediated Cell Adhesion; Focal Adhesion; TGF-beta Signaling Pathway; VEGFA-VEGFR2 Signaling Pathway; EGF/EGFR Signaling Pathway	Triglyceride catabolism; Basigin interactions; eNOS activation; NOSTRIN mediated eNOS trafficking; Disassembly of the destruction complex and recruitment of AXIN to the membrane; VEGFR2 mediated vascular permeability	30	High	1
FALSE	Master Protein	Q14677	Clathrin interactor 1 OS=Homo sapiens OX=9606 GN=CLINT1 PE=1 SV=1	2	1	1	1	625	68.2	6.42	2.73	1	cell organization and biogenesis;transport	cytoplasm;cytosol;Golgi;membrane	protein binding	Pf01417, Pf07651	9685	ENSG00000113282.13	CLINT1	5			Golgi Associated Vesicle Biogenesis	5	High	1
FALSE	Master Protein	Q5TD94	Radial spoke head protein 4 homolog A OS=Homo sapiens OX=9606 GN=RSPH4A PE=1 SV=1	3	1	1	1	716	80.7	4.44	2.72	1	cell organization and biogenesis;cellular component movement	cytoplasm;cytoskeleton		Pf04712	345895	ENSG00000111834.12	RSPH4A	6				0	High	1
FALSE	Master Protein	P17753	Protein Nef OS=Human immunodeficiency virus type 2 subtype A (isolate D194) OX=11713 GN=nef PE=3 SV=3	10	1	1	1	257	29.4	6.37	2.72	1	regulation of biological process;response to stimulus	membrane	nucleotide binding	Pf00469								0	High	1
FALSE	Master Protein	Q92504	Zinc transporter SLC39A7 OS=Homo sapiens OX=9606 GN=SLC39A7 PE=1 SV=2	3	1	1	1	469	50.1	6.87	2.71	1	cellular homeostasis;transport	endoplasmic reticulum;Golgi;membrane	protein binding;transporter activity	Pf02535	7922	ENSG00000227402.11; ENSG00000112473.17; ENSG00000206288.13; ENSG00000226614.11; ENSG00000224399.11; ENSG00000229802.11	SLC39A7	6; CHR_HSCHR6_MHC_MANN_CTG1; CHR_HSCHR6_MHC_QBL_CTG1; CHR_HSCHR6_MHC_COX_CTG1; CHR_HSCHR6_MHC_MCF_CTG1; CHR_HSCHR6_MHC_DBB_CTG1		NRF2 pathway; Zinc homeostasis	Zinc influx into cells by the SLC39 gene family	8	High	1
FALSE	Master Protein	Q53T59	HCLS1-binding protein 3 OS=Homo sapiens OX=9606 GN=HS1BP3 PE=1 SV=1	5	1	1	1	392	42.8	5.01	2.71	1	regulation of biological process	endoplasmic reticulum;mitochondrion		Pf00787	64342	ENSG00000118960.12	HS1BP3	2				0	High	1
FALSE	Master Protein	Q96FC7	Phytanoyl-CoA hydroxylase-interacting protein-like OS=Homo sapiens OX=9606 GN=PHYHIPL PE=1 SV=3	6	1	1	1	376	42.5	6.42	2.7	1		cytoplasm;mitochondrion	protein binding	Pf00041	84457	ENSG00000165443.11	PHYHIPL	10				0	High	1
FALSE	Master Protein	Q86UN3	Reticulon-4 receptor-like 2 OS=Homo sapiens OX=9606 GN=RTN4RL2 PE=1 SV=1	5	1	1	1	420	46.1	7.62	2.7	1	cell organization and biogenesis;metabolic process;regulation of biological process;response to stimulus	cell surface;cytoplasm;extracellular;membrane	enzyme regulator activity;protein binding;receptor activity	Pf12799, Pf13306, Pf13855	349667	ENSG00000186907.7	RTN4RL2	11			Post-translational modification: synthesis of GPI-anchored proteins	3	High	1
FALSE	Master Protein	Q96GC9	Vacuole membrane protein 1 OS=Homo sapiens OX=9606 GN=VMP1 PE=1 SV=1	6	1	1	1	406	46.2	6.95	2.7	1	cell organization and biogenesis;metabolic process;transport	endoplasmic reticulum;membrane;vacuole	protein binding	Pf09335	81671	ENSG00000062716.12	VMP1	17		Nanoparticle triggered autophagic cell death		1	High	1
FALSE	Master Protein	P08195	4F2 cell-surface antigen heavy chain OS=Homo sapiens OX=9606 GN=SLC3A2 PE=1 SV=3	3	1	1	1	630	68	5.01	2.7	1	cell growth;cellular component movement;metabolic process;response to stimulus;transport	cell surface;cytosol;membrane;nucleus	catalytic activity;protein binding;RNA binding;transporter activity	Pf00128	6520	ENSG00000168003.16	SLC3A2	11	Protein digestion and absorption; mTOR signaling pathway		Tryptophan catabolism; Basigin interactions; Amino acid transport across the plasma membrane	13	High	1
FALSE	Master Protein	F5H8Y5	Triplex capsid protein 1 OS=Human herpesvirus 8 type P (isolate GK18) OX=868565 GN=TRX1 PE=1 SV=1	8	1	1	1	331	36.3	8.19	2.7	1	cell organization and biogenesis		DNA binding	Pf03327	4961461		ORF62					0	High	1
FALSE	Master Protein	P37318	Neurovirulence factor ICP34.5 OS=Human herpesvirus 1 (strain CVG-2) OX=37106 GN=RL1 PE=3 SV=1	12	1	1	1	252	26.6	11.87	2.7	1	regulation of biological process;response to stimulus			Pf10488								0	High	1
FALSE	Master Protein	P32536	Envelope glycoprotein gp160 OS=Human immunodeficiency virus type 2 subtype A (isolate ST/24.1C#2) OX=31681 GN=env PE=3 SV=1	4	1	1	1	712	81.7	8.28	2.69	1	cell death;cell organization and biogenesis;regulation of biological process;response to stimulus;transport	membrane	structural molecule activity	Pf00516, Pf00517								0	High	1
FALSE	Master Protein	Q9Y2T1	Axin-2 OS=Homo sapiens OX=9606 GN=AXIN2 PE=1 SV=1	3	1	1	1	843	93.5	7.78	2.69	1	cell differentiation;cell organization and biogenesis;cell proliferation;development;metabolic process;regulation of biological process;response to stimulus	cytoplasm;cytosol;membrane;nucleus	enzyme regulator activity;protein binding	Pf00615, Pf00778, Pf08833	8313		AXIN2	17	Hippo signaling pathway; Endometrial cancer; Breast cancer; Colorectal cancer; Pathways in cancer; Wnt signaling pathway; Basal cell carcinoma; Signaling pathways regulating pluripotency of stem cells	Neural Crest Differentiation; Wnt Signaling Pathway Netpath; Wnt Signaling Pathway and Pluripotency	Binding of TCF/LEF:CTNNB1 to target gene promoters; Ub-specific processing proteases; Degradation of AXIN	21	High	1
FALSE	Master Protein	P16615	Sarcoplasmic/endoplasmic reticulum calcium ATPase 2 OS=Homo sapiens OX=9606 GN=ATP2A2 PE=1 SV=1	1	1	1	1	1042	114.7	5.34	2.68	1	cell organization and biogenesis;cellular homeostasis;regulation of biological process;response to stimulus;transport	endoplasmic reticulum;membrane	catalytic activity;metal ion binding;nucleotide binding;protein binding;transporter activity	Pf00122, Pf00689, Pf00690, Pf00702, Pf08282, Pf12710, Pf13246	488	ENSG00000174437.16	ATP2A2	12	Arrhythmogenic right ventricular cardiomyopathy (ARVC); Dilated cardiomyopathy; cGMP-PKG signaling pathway; Thyroid hormone signaling pathway; Adrenergic signaling in cardiomyocytes; Pancreatic secretion; Alzheimer's disease; Cardiac muscle contraction; cAMP signaling pathway; Calcium signaling pathway; Hypertrophic cardiomyopathy (HCM)	Alzheimers Disease; Arrhythmogenic Right Ventricular Cardiomyopathy; Endothelin Pathways; Myometrial Relaxation and Contraction Pathways; Calcium Regulation in the Cardiac Cell	Ion homeostasis; Pre-NOTCH Processing in Golgi; Ion transport by P-type ATPases; Reduction of cytosolic Ca++ levels	30	High	1
FALSE	Master Protein	Q6DQ15	Hemagglutinin (Fragment) OS=Influenza A virus (strain A/Teal/China/2978.1/2002 H5N1 genotype W) OX=284215 GN=HA PE=3 SV=1	5	1	1	1	545	61.7	6.68	2.68	1	cell organization and biogenesis;transport	membrane	protein binding	Pf00509								0	High	1
FALSE	Master Protein	Q9Y5R6	Doublesex- and mab-3-related transcription factor 1 OS=Homo sapiens OX=9606 GN=DMRT1 PE=1 SV=2	7	1	1	1	373	39.4	7.61	2.68	1	cell differentiation;cell organization and biogenesis;cell proliferation;cellular component movement;development;metabolic process;regulation of biological process;response to stimulus	cytoplasm;nucleus	DNA binding;metal ion binding;protein binding	Pf00751	1761	ENSG00000137090.11	DMRT1	9				0	High	1
FALSE	Master Protein	Q6PI47	BTB/POZ domain-containing protein KCTD18 OS=Homo sapiens OX=9606 GN=KCTD18 PE=2 SV=2	5	1	1	1	426	46.7	9.1	2.68	1	cell organization and biogenesis			Pf02214, Pf05539	130535	ENSG00000155729.12	KCTD18	2				0	High	1
FALSE	Master Protein	Q6SW85	Inner tegument protein OS=Human cytomegalovirus (strain Merlin) OX=295027 GN=UL47 PE=3 SV=1	2	1	1	1	983	110	7.47	2.68	1	cell organization and biogenesis			Pf04523	3077521		UL47					0	High	1
FALSE	Master Protein	Q8IWL1	Pulmonary surfactant-associated protein A2 OS=Homo sapiens OX=9606 GN=SFTPA2 PE=1 SV=1	9	1	1	1	248	26.2	5.17	2.67	1	metabolic process;regulation of biological process;response to stimulus	extracellular;membrane		Pf00059	729238		SFTPA2	10	Pertussis; Phagosome		Defective SFTPA2 causes idiopathic pulmonary fibrosis (IPF); Toll Like Receptor TLR1:TLR2 Cascade; Defective ABCA3 causes pulmonary surfactant metabolism dysfunction type 3 (SMDP3); Surfactant metabolism; Toll Like Receptor 4 (TLR4) Cascade; Regulation of TLR by endogenous ligand; Signal regulatory protein family interactions; Defective CSF2RA causes pulmonary surfactant metabolism dysfunction 4 …	22	High	1
FALSE	Master Protein	P36327	Polyprotein P1234 OS=Venezuelan equine encephalitis virus (strain 3880) OX=36382 PE=3 SV=3	1	1	1	1	2485	277.1	7.53	2.67	1												0	High	1
FALSE	Master Protein	O43399	Tumor protein D54 OS=Homo sapiens OX=9606 GN=TPD52L2 PE=1 SV=2	5	1	1	1	206	22.2	5.36	2.67	1	regulation of biological process	cytoplasm	protein binding;RNA binding	Pf04201	7165	ENSG00000101150.17	TPD52L2	20				0	High	1
FALSE	Master Protein	Q15102	Platelet-activating factor acetylhydrolase IB subunit alpha1 OS=Homo sapiens OX=9606 GN=PAFAH1B3 PE=1 SV=1	13	1	1	1	231	25.7	6.84	2.65	1	metabolic process	cytoplasm;cytosol;membrane	catalytic activity;protein binding	Pf00657, Pf13472	5050	ENSG00000079462.7	PAFAH1B3	19	Ether lipid metabolism; Metabolic pathways		COPI-independent Golgi-to-ER retrograde traffic	7	High	1
FALSE	Master Protein	Q4G0T1	Scavenger receptor cysteine-rich domain-containing protein SCART1 OS=Homo sapiens OX=9606 PE=1 SV=2	1	1	1	1	1027	108.5	6.15	2.64	1	response to stimulus;transport	cytoplasm;membrane	receptor activity	Pf00530	619207	ENSG00000214279.13	LOC619207; SCART1	10				0	High	1
FALSE	Master Protein	P27105	Stomatin OS=Homo sapiens OX=9606 GN=STOM PE=1 SV=3	4	1	1	1	288	31.7	7.88	2.64	1	cell organization and biogenesis;regulation of biological process;transport	cytoplasm;cytoskeleton;cytosol;endoplasmic reticulum;membrane;mitochondrion	protein binding	Pf01145	2040	ENSG00000148175.12	STOM	9			Neutrophil degranulation; Stimuli-sensing channels	6	High	1
FALSE	Master Protein	Q9UPN3	Microtubule-actin cross-linking factor 1, isoforms 1/2/3/5 OS=Homo sapiens OX=9606 GN=MACF1 PE=1 SV=4	0	1	1	1	7388	837.8	5.39	2.64	1	cell organization and biogenesis;regulation of biological process;response to stimulus;transport	cytoplasm;cytoskeleton;Golgi;membrane	catalytic activity;metal ion binding;motor activity;protein binding;RNA binding	Pf00036, Pf00307, Pf00435, Pf00681, Pf01576, Pf02187, Pf10498, Pf11971, Pf13499, Pf13514, Pf13833	23499	ENSG00000127603.23	MACF1	1		Mesodermal Commitment Pathway	Signaling by BRAF and RAF fusions	5	High	1
FALSE	Master Protein	P38646	Stress-70 protein, mitochondrial OS=Homo sapiens OX=9606 GN=HSPA9 PE=1 SV=2	3	1	1	1	679	73.6	6.16	2.64	1	cell differentiation;cell organization and biogenesis;metabolic process;regulation of biological process;response to stimulus	cytoplasm;mitochondrion;nucleus;organelle lumen	nucleotide binding;protein binding;RNA binding	Pf00012, Pf06723	3313	ENSG00000113013.12	HSPA9	5	Tuberculosis; RNA degradation	Parkin-Ubiquitin Proteasomal System pathway	Gene and protein expression by JAK-STAT signaling after Interleukin-12 stimulation; Mitochondrial protein import; Regulation of HSF1-mediated heat shock response; Interleukin-12 family signaling; Cristae formation; Metabolism of proteins	17	High	1
FALSE	Master Protein	P17987	T-complex protein 1 subunit alpha OS=Homo sapiens OX=9606 GN=TCP1 PE=1 SV=1	4	1	1	1	556	60.3	6.11	2.64	1	cell organization and biogenesis;metabolic process;regulation of biological process;response to stimulus;transport	cytoplasm;cytoskeleton;cytosol;Golgi	nucleotide binding;protein binding;RNA binding	Pf00118	6950	ENSG00000120438.11	TCP1	6			BBSome-mediated cargo-targeting to cilium; Prefoldin mediated transfer of substrate to CCT/TriC; Gene and protein expression by JAK-STAT signaling after Interleukin-12 stimulation; Cooperation of PDCL (PhLP1) and TRiC/CCT in G-protein beta folding; Association of TriC/CCT with target proteins during biosynthesis; Folding of actin by CCT/TriC; Formation of tubulin folding intermediates by CCT/TriC…	18	High	1
FALSE	Master Protein	Q9H2U2	Inorganic pyrophosphatase 2, mitochondrial OS=Homo sapiens OX=9606 GN=PPA2 PE=1 SV=2	6	1	1	1	334	37.9	7.39	2.64	1	metabolic process	cytoplasm;mitochondrion;organelle lumen	catalytic activity;metal ion binding	Pf00719	27068	ENSG00000138777.19	PPA2	4	Oxidative phosphorylation		Mitochondrial tRNA aminoacylation; Pyrophosphate hydrolysis	7	High	1
FALSE	Master Protein	A8MWA4	Putative zinc finger protein 705E OS=Homo sapiens OX=9606 GN=ZNF705E PE=3 SV=2	8	1	2	1	300	34.7	8.72	2.64	1												0	High	1
FALSE	Master Protein	Q8WTP8	Apoptosis-enhancing nuclease OS=Homo sapiens OX=9606 GN=AEN PE=1 SV=2	8	1	1	1	325	36.3	9.28	2.63	1	cell death;metabolic process;regulation of biological process;response to stimulus	membrane;nucleus	catalytic activity;protein binding	Pf00929	64782	ENSG00000181026.14	AEN	15				0	High	1
FALSE	Master Protein	Q16816	Phosphorylase b kinase gamma catalytic chain, skeletal muscle/heart isoform OS=Homo sapiens OX=9606 GN=PHKG1 PE=2 SV=3	6	1	1	1	387	45	6.86	2.63	1	metabolic process;regulation of biological process;response to stimulus	cytosol;membrane	catalytic activity;nucleotide binding;protein binding	Pf00069, Pf06293, Pf07714, Pf14531	5260	ENSG00000164776.9	PHKG1	7	Insulin signaling pathway; Glucagon signaling pathway; Calcium signaling pathway	Glycogen Metabolism	Glycogen breakdown (glycogenolysis)	8	High	1
FALSE	Master Protein	Q9ULZ9	Matrix metalloproteinase-17 OS=Homo sapiens OX=9606 GN=MMP17 PE=1 SV=4	4	1	1	1	603	66.6	6.57	2.63	1	metabolic process;regulation of biological process;response to stimulus	extracellular;membrane	catalytic activity;enzyme regulator activity;metal ion binding	Pf00045, Pf00413, Pf01471	4326	ENSG00000198598.6	MMP17	12		Matrix Metalloproteinases	Activation of Matrix Metalloproteinases	4	High	1
FALSE	Master Protein	P16284	Platelet endothelial cell adhesion molecule OS=Homo sapiens OX=9606 GN=PECAM1 PE=1 SV=2	4	1	1	1	738	82.5	6.99	2.63	1												0	High	1
FALSE	Master Protein	Q92622	Run domain Beclin-1-interacting and cysteine-rich domain-containing protein OS=Homo sapiens OX=9606 GN=RUBCN PE=1 SV=4	2	1	1	1	972	108.6	6.25	2.63	1	metabolic process;regulation of biological process;transport	cytosol;endosome;Golgi;vacuole	protein binding	Pf02759, Pf13901	9711	ENSG00000145016.15	KIAA0226; RUBCN	3				0	High	1
FALSE	Master Protein	Q8NG66	Serine/threonine-protein kinase Nek11 OS=Homo sapiens OX=9606 GN=NEK11 PE=1 SV=2	3	1	1	1	645	74.1	5.06	2.63	1	cell organization and biogenesis;metabolic process;regulation of biological process;response to stimulus	nucleus	catalytic activity;metal ion binding;nucleotide binding;protein binding	Pf00069, Pf07714	79858	ENSG00000114670.13	NEK11	3				0	High	1
FALSE	Master Protein	P27824	Calnexin OS=Homo sapiens OX=9606 GN=CANX PE=1 SV=2	1	1	1	1	592	67.5	4.6	2.63	1	metabolic process;regulation of biological process;response to stimulus;transport	cytoplasm;endoplasmic reticulum;membrane;organelle lumen;ribosome	metal ion binding;protein binding;RNA binding	Pf00262	821	ENSG00000127022.14; ENSG00000283777.1	CANX	5; CHR_HG30_PATCH	Protein processing in endoplasmic reticulum; HTLV-I infection; Phagosome; Thyroid hormone synthesis; Antigen processing and presentation		Assembly of Viral Components at the Budding Site; Antigen Presentation: Folding, assembly and peptide loading of class I MHC; Interleukin-35 Signalling; Calnexin/calreticulin cycle; MHC class II antigen presentation	25	High	1
FALSE	Master Protein	Q9NR16	Scavenger receptor cysteine-rich type 1 protein M160 OS=Homo sapiens OX=9606 GN=CD163L1 PE=1 SV=2	2	1	1	1	1453	159.1	5.76	2.62	1	transport	extracellular;membrane	receptor activity	Pf00530, Pf15494	283316	ENSG00000177675.8	CD163L1	12				0	High	1
FALSE	Master Protein	Q9NQ89	Protein C12orf4 OS=Homo sapiens OX=9606 GN=C12orf4 PE=1 SV=1	5	1	1	1	552	63.8	6.37	2.62	1	regulation of biological process	cytoplasm		Pf10154	57102	ENSG00000047621.11	C12orf4	12				0	High	1
FALSE	Master Protein	P12499	Gag-Pol polyprotein OS=Human immunodeficiency virus type 1 group M subtype D (isolate Z2/CDC-Z34) OX=11683 GN=gag-pol PE=1 SV=3	2	1	1	1	1436	161.8	8.72	2.62	1	metabolic process;regulation of biological process;transport	membrane	catalytic activity;DNA binding;metal ion binding;RNA binding;structural molecule activity	Pf00075, Pf00077, Pf00078, Pf00098, Pf00540, Pf00552, Pf00607, Pf00665, Pf02022, Pf06815, Pf06817, Pf13650								0	High	1
FALSE	Master Protein	O00469	Procollagen-lysine,2-oxoglutarate 5-dioxygenase 2 OS=Homo sapiens OX=9606 GN=PLOD2 PE=1 SV=2	2	1	1	1	737	84.6	6.71	2.62	1	metabolic process;response to stimulus	endoplasmic reticulum;membrane	catalytic activity;metal ion binding	Pf03171	5352	ENSG00000152952.11	PLOD2	3	Lysine degradation		Collagen biosynthesis and modifying enzymes	4	High	1
FALSE	Master Protein	P31944	Caspase-14 OS=Homo sapiens OX=9606 GN=CASP14 PE=1 SV=2	10	1	1	1	242	27.7	5.58	2.61	1	cell death;cell differentiation;metabolic process	cytoplasm;cytosol;nucleus	catalytic activity;protein binding	Pf00656	23581	ENSG00000105141.5	CASP14	19			Formation of the cornified envelope	3	High	1
FALSE	Master Protein	Q9UHB7	AF4/FMR2 family member 4 OS=Homo sapiens OX=9606 GN=AFF4 PE=1 SV=1	2	1	1	1	1163	127.4	9.31	2.61	1	metabolic process;regulation of biological process	nucleus	protein binding	Pf04641, Pf05110	27125	ENSG00000072364.12	AFF4	5			Formation of RNA Pol II elongation complex ; RNA Polymerase II Pre-transcription Events	5	High	1
FALSE	Master Protein	P59540	Taste receptor type 2 member 46 OS=Homo sapiens OX=9606 GN=TAS2R46 PE=2 SV=2	6	1	1	1	309	35.5	9.76	2.61	1	regulation of biological process;response to stimulus	membrane	receptor activity;signal transducer activity	Pf05296	259292	ENSG00000262525.3; ENSG00000226761.3	TAS2R46	12; CHR_HSCHR12_2_CTG2	Taste transduction		Class C/3 (Metabotropic glutamate/pheromone receptors); G alpha (i) signalling events	7	High	1
FALSE	Master Protein	P32322	Pyrroline-5-carboxylate reductase 1, mitochondrial OS=Homo sapiens OX=9606 GN=PYCR1 PE=1 SV=2	7	1	1	1	319	33.3	7.61	2.61	1	metabolic process;regulation of biological process;response to stimulus	mitochondrion;organelle lumen	catalytic activity;nucleotide binding;protein binding	Pf01210, Pf03807, Pf14748	5831	ENSG00000183010.16	PYCR1	17	Biosynthesis of amino acids; Metabolic pathways; Arginine and proline metabolism	Amino Acid metabolism; Urea cycle and metabolism of amino groups	Amino acid synthesis and interconversion (transamination)	8	High	1
FALSE	Master Protein	O14529	Homeobox protein cut-like 2 OS=Homo sapiens OX=9606 GN=CUX2 PE=1 SV=4	2	1	1	1	1486	161.6	5.48	2.6	1	development;metabolic process;regulation of biological process;response to stimulus;transport	membrane;nucleus	catalytic activity;DNA binding;motor activity	Pf00046, Pf00261, Pf01576, Pf02376, Pf05622, Pf07851, Pf10267, Pf15397	23316	ENSG00000111249.13	CUX2	12				0	High	1
FALSE	Master Protein	P54669	Major capsid protein L1 OS=Human papillomavirus type 68 OX=45240 GN=L1 PE=3 SV=1	6	1	1	1	505	56.7	8.05	2.6	1	transport		structural molecule activity	Pf00500								0	High	1
FALSE	Master Protein	Q8N5J2	Ubiquitin carboxyl-terminal hydrolase MINDY-1 OS=Homo sapiens OX=9606 GN=MINDY1 PE=1 SV=2	4	1	1	1	469	51.7	4.86	2.6	1	metabolic process		catalytic activity;protein binding	Pf04424	55793	ENSG00000143409.15	FAM63A; MINDY1	1				0	High	1
FALSE	Master Protein	Q8N2C7	Protein unc-80 homolog OS=Homo sapiens OX=9606 GN=UNC80 PE=1 SV=2	1	1	1	1	3258	363.2	6.86	2.6	1	transport	membrane			285175	ENSG00000144406.18	UNC80	2			Stimuli-sensing channels	3	High	1
FALSE	Master Protein	Q86TY3	Armadillo-like helical domain-containing protein 4 OS=Homo sapiens OX=9606 GN=ARMH4 PE=1 SV=1	3	1	1	1	774	84.1	4.34	2.6	1		membrane			145407	ENSG00000139971.15	C14orf37	14				0	High	1
FALSE	Master Protein	Q9HCE9	Anoctamin-8 OS=Homo sapiens OX=9606 GN=ANO8 PE=1 SV=3	2	1	1	1	1232	135.9	5.82	2.59	1	metabolic process;transport	membrane;organelle lumen	transporter activity	Pf04547	57719	ENSG00000074855.10	ANO8	19			Post-translational protein phosphorylation; Regulation of Insulin-like Growth Factor (IGF) transport and uptake by Insulin-like Growth Factor Binding Proteins (IGFBPs); Stimuli-sensing channels	7	High	1
FALSE	Master Protein	O94888	UBX domain-containing protein 7 OS=Homo sapiens OX=9606 GN=UBXN7 PE=1 SV=2	5	1	1	1	489	54.8	5.16	2.59	1	metabolic process	cytosol;nucleus	protein binding	Pf00789, Pf13899, Pf14555	26043	ENSG00000163960.11	UBXN7	3			Neddylation	3	High	1
FALSE	Master Protein	Q96HC4	PDZ and LIM domain protein 5 OS=Homo sapiens OX=9606 GN=PDLIM5 PE=1 SV=5	5	1	1	1	596	63.9	8.21	2.59	1	cell growth;regulation of biological process	cytoplasm;cytoskeleton;cytosol;membrane	metal ion binding;protein binding	Pf00412, Pf00595, Pf13180	10611	ENSG00000163110.14	PDLIM5	4			Neurexins and neuroligins	3	High	1
FALSE	Master Protein	Q6P1X6	UPF0598 protein C8orf82 OS=Homo sapiens OX=9606 GN=C8orf82 PE=1 SV=2	11	1	1	1	216	23.9	9.14	2.59	1				Pf14956	414919	ENSG00000213563.6	C8orf82	8				0	High	1
FALSE	Master Protein	Q9UL63	Muskelin OS=Homo sapiens OX=9606 GN=MKLN1 PE=1 SV=2	3	1	1	1	735	84.7	6.34	2.58	1	cell organization and biogenesis;regulation of biological process;response to stimulus	cytoplasm;cytosol	protein binding	Pf00754, Pf01344, Pf06588, Pf13415, Pf13418	4289	ENSG00000128585.17	MKLN1	7				0	High	1
FALSE	Master Protein	Q14031	Collagen alpha-6(IV) chain OS=Homo sapiens OX=9606 GN=COL4A6 PE=1 SV=3	2	1	1	1	1691	163.7	9.2	2.58	1	cell organization and biogenesis;metabolic process	extracellular;organelle lumen	structural molecule activity	Pf01413	1288	ENSG00000197565.15	COL4A6	X	Amoebiasis; Protein digestion and absorption; Pathways in cancer; AGE-RAGE signaling pathway in diabetic complications; Focal adhesion; Small cell lung cancer; ECM-receptor interaction; PI3K-Akt signaling pathway	Focal Adhesion; Focal Adhesion-PI3K-Akt-mTOR-signaling pathway	Anchoring fibril formation; Collagen degradation; ECM proteoglycans; Integrin cell surface interactions; Laminin interactions; Collagen chain trimerization; Crosslinking of collagen fibrils; Non-integrin membrane-ECM interactions	23	High	1
FALSE	Master Protein	Q5SZD4	Glycine N-acyltransferase-like protein 3 OS=Homo sapiens OX=9606 GN=GLYATL3 PE=2 SV=3	10	1	1	1	288	32.7	8.84	2.58	1		mitochondrion	catalytic activity	Pf00583, Pf06021, Pf08444, Pf08445	389396	ENSG00000203972.9	GLYATL3	6			Conjugation of benzoate with glycine; Conjugation of salicylate with glycine	7	High	1
FALSE	Master Protein	Q81020	Replication protein E1 OS=Human papillomavirus type 54 OX=1671798 GN=E1 PE=3 SV=1	4	1	1	1	633	71.8	5.55	2.58	1	metabolic process		catalytic activity;DNA binding;nucleotide binding	Pf00519, Pf00524, Pf01057	1497434		E1					0	High	1
FALSE	Master Protein	P62899	60S ribosomal protein L31 OS=Homo sapiens OX=9606 GN=RPL31 PE=1 SV=1	18	1	1	1	125	14.5	10.54	2.58	1	cell organization and biogenesis;metabolic process;transport	cytosol;membrane;ribosome	protein binding;RNA binding;structural molecule activity	Pf01198	6160	ENSG00000071082.10	RPL31	2	Ribosome	Cytoplasmic Ribosomal Proteins	Peptide chain elongation; Eukaryotic Translation Termination; Viral mRNA Translation; L13a-mediated translational silencing of Ceruloplasmin expression; Nonsense Mediated Decay (NMD) independent of the Exon Junction Complex (EJC); Selenocysteine synthesis; Nonsense Mediated Decay (NMD) enhanced by the Exon Junction Complex (EJC); GTP hydrolysis and joining of the 60S ribosomal subunit; Major path…	34	High	1
FALSE	Master Protein	Q5TCZ1	SH3 and PX domain-containing protein 2A OS=Homo sapiens OX=9606 GN=SH3PXD2A PE=1 SV=1	3	1	1	1	1133	125.2	8.9	2.58	1	cell organization and biogenesis;metabolic process;regulation of biological process	cytoplasm;cytosol	enzyme regulator activity;protein binding	Pf00018, Pf00787, Pf07653, Pf08239, Pf14604	9644	ENSG00000107957.16	SH3PXD2A	10			Invadopodia formation	2	High	1
FALSE	Master Protein	Q9BQG0	Myb-binding protein 1A OS=Homo sapiens OX=9606 GN=MYBBP1A PE=1 SV=2	1	1	1	1	1328	148.8	9.28	2.58	1	cell communication;cell differentiation;metabolic process;regulation of biological process;response to stimulus;transport	cytoplasm;membrane;nucleus	catalytic activity;DNA binding;protein binding;RNA binding	Pf04931, Pf05793, Pf11593, Pf12815	10514	ENSG00000132382.14	MYBBP1A	17		Energy Metabolism	B-WICH complex positively regulates rRNA expression	5	High	1
FALSE	Master Protein	Q53TN4	Cytochrome b reductase 1 OS=Homo sapiens OX=9606 GN=CYBRD1 PE=1 SV=1	4	1	1	1	286	31.6	8.76	2.58	1	cellular homeostasis;metabolic process;response to stimulus;transport	membrane	catalytic activity;metal ion binding;protein binding	Pf03188	79901	ENSG00000071967.11	CYBRD1	2	Mineral absorption		Iron uptake and transport	3	High	1
FALSE	Master Protein	Q9ULJ1	Protein BCAP OS=Homo sapiens OX=9606 GN=ODF2L PE=2 SV=2	4	1	1	1	636	73.7	6.48	2.57	1					57489	ENSG00000122417.15	ODF2L	1				0	High	1
FALSE	Master Protein	Q53GQ0	Very-long-chain 3-oxoacyl-CoA reductase OS=Homo sapiens OX=9606 GN=HSD17B12 PE=1 SV=2	4	1	1	1	312	34.3	9.32	2.57	1	cell organization and biogenesis;metabolic process;regulation of biological process	endoplasmic reticulum;membrane	catalytic activity;protein binding	Pf00106, Pf03435, Pf08659, Pf13460, Pf13561	51144	ENSG00000149084.12	HSD17B12	11	Fatty acid elongation; Biosynthesis of unsaturated fatty acids; Metabolic pathways; Fatty acid metabolism; Steroid hormone biosynthesis		Androgen biosynthesis; Synthesis of very long-chain fatty acyl-CoAs	13	High	1
FALSE	Master Protein	Q91C28	Glycoprotein OS=Duvenhage virus OX=38767 GN=G PE=3 SV=1	5	1	1	1	533	59.7	8.02	2.57	1		membrane		Pf00974								0	High	1
FALSE	Master Protein	Q96NN9	Apoptosis-inducing factor 3 OS=Homo sapiens OX=9606 GN=AIFM3 PE=1 SV=1	5	1	1	1	605	66.7	9.07	2.57	1	cell death;cellular homeostasis;metabolic process;regulation of biological process;transport	cytosol;endoplasmic reticulum;membrane;mitochondrion;nucleus	catalytic activity;metal ion binding;nucleotide binding	Pf00070, Pf00355, Pf00890, Pf07992, Pf13450, Pf13806, Pf14759	150209	ENSG00000183773.15	AIFM3	22				0	High	1
FALSE	Master Protein	Q6PI26	Protein SHQ1 homolog OS=Homo sapiens OX=9606 GN=SHQ1 PE=1 SV=2	4	1	1	1	577	65.1	4.79	2.57	1	cell organization and biogenesis;regulation of biological process;transport	cytoplasm;cytosol;nucleus	protein binding	Pf03169	55164	ENSG00000144736.13	SHQ1	3				0	High	1
FALSE	Master Protein	Q16778	Histone H2B type 2-E OS=Homo sapiens OX=9606 GN=H2BC21 PE=1 SV=3	9	1	1	1	126	13.9	10.32	2.56	1	cell organization and biogenesis;defense response;response to stimulus	chromosome;cytosol;nucleus	DNA binding;protein binding	Pf00125, Pf00808	8349	ENSG00000184678.10	HIST2H2BE	1	Viral carcinogenesis; Systemic lupus erythematosus; Alcoholism		SIRT1 negatively regulates rRNA expression; Nonhomologous End-Joining (NHEJ); Activation of anterior HOX genes in hindbrain development during early embryogenesis; NoRC negatively regulates rRNA expression; Meiotic synapsis; Transcriptional regulation by small RNAs; Meiotic recombination; PRC2 methylates histones and DNA; Recruitment and ATM-mediated phosphorylation of repair and signaling protei…	75	High	1
FALSE	Master Protein	Q8IVF4	Dynein heavy chain 10, axonemal OS=Homo sapiens OX=9606 GN=DNAH10 PE=1 SV=4	1	1	1	1	4471	514.5	5.88	2.56	1	cellular component movement	cytoplasm;cytoskeleton	catalytic activity;motor activity;nucleotide binding;protein binding	Pf03028, Pf07728, Pf08385, Pf08393, Pf12774, Pf12775, Pf12777, Pf12780, Pf12781	196385	ENSG00000197653.15	DNAH10	12	Huntington's disease			1	High	1
FALSE	Master Protein	Q13255	Metabotropic glutamate receptor 1 OS=Homo sapiens OX=9606 GN=GRM1 PE=1 SV=3	2	1	1	1	1194	132.3	6.7	2.56	1	cell communication;cellular homeostasis;metabolic process;regulation of biological process;response to stimulus	membrane;nucleus	metal ion binding;protein binding;receptor activity;signal transducer activity	Pf00003, Pf01094, Pf07562, Pf10606, Pf13458	2911	ENSG00000152822.13	GRM1	6	Glutamatergic synapse; FoxO signaling pathway; Phospholipase D signaling pathway; Neuroactive ligand-receptor interaction; Long-term potentiation; Gap junction; Taste transduction; Long-term depression; Retrograde endocannabinoid signaling; Estrogen signaling pathway; Calcium signaling pathway	GPCRs, Other; Common Pathways Underlying Drug Addiction; ERK Pathway in Huntington's Disease; Serotonin and anxiety; GPCRs, Class C Metabotropic glutamate, pheromone	Class C/3 (Metabotropic glutamate/pheromone receptors); Gastrin-CREB signalling pathway via PKC and MAPK; Neurexins and neuroligins	26	High	1
FALSE	Master Protein	Q9Y2T2	AP-3 complex subunit mu-1 OS=Homo sapiens OX=9606 GN=AP3M1 PE=1 SV=1	6	1	1	1	418	46.9	6.93	2.56	1	cellular component movement;transport	Golgi;membrane;vacuole	protein binding	Pf00928, Pf01217	26985	ENSG00000185009.12	AP3M1	10	Lysosome		Association of TriC/CCT with target proteins during biosynthesis	5	High	1
FALSE	Master Protein	P51790	H(+)/Cl(-) exchange transporter 3 OS=Homo sapiens OX=9606 GN=CLCN3 PE=1 SV=2	3	1	1	1	818	90.9	6.28	2.56	1	cellular homeostasis;regulation of biological process;transport	cell surface;endosome;Golgi;membrane	nucleotide binding;protein binding;transporter activity	Pf00571, Pf00654	1182	ENSG00000109572.13	CLCN3	4			Stimuli-sensing channels	3	High	1
FALSE	Master Protein	O75083	WD repeat-containing protein 1 OS=Homo sapiens OX=9606 GN=WDR1 PE=1 SV=4	4	1	1	1	606	66.2	6.65	2.55	1	cell differentiation;cell organization and biogenesis;cellular component movement;metabolic process;regulation of biological process;transport	cytoplasm;cytoskeleton;cytosol;extracellular	protein binding	Pf00400, Pf04762, Pf08662, Pf14783	9948	ENSG00000071127.16	WDR1	4		Hypertrophy Model	Platelet degranulation	5	High	1
FALSE	Master Protein	Q8NGR9	Olfactory receptor 1N2 OS=Homo sapiens OX=9606 GN=OR1N2 PE=2 SV=2	6	1	1	1	330	36.9	7.81	2.55	1	regulation of biological process;response to stimulus	membrane	receptor activity;signal transducer activity	Pf00001, Pf13853	138882	ENSG00000171501.8	OR1N2	9	Olfactory transduction		Olfactory Signaling Pathway; GPCR downstream signalling	5	High	1
FALSE	Master Protein	P34949	Mannose-6-phosphate isomerase OS=Homo sapiens OX=9606 GN=MPI PE=1 SV=2	6	1	1	1	423	46.6	5.95	2.55	1	metabolic process	cytoplasm;cytosol	catalytic activity;metal ion binding	Pf01238	4351	ENSG00000178802.17	MPI	15	Fructose and mannose metabolism; Amino sugar and nucleotide sugar metabolism; Metabolic pathways		Synthesis of GDP-mannose; Defective MPI causes MPI-CDG (CDG-1b)	13	High	1
FALSE	Master Protein	O95897	Noelin-2 OS=Homo sapiens OX=9606 GN=OLFM2 PE=1 SV=2	5	1	1	1	454	51.4	7.94	2.55	1	cell organization and biogenesis;regulation of biological process;response to stimulus;transport	cytoplasm;extracellular;membrane;nucleus	protein binding	Pf02191, Pf12308, Pf14817	93145	ENSG00000105088.8	OLFM2	19				0	High	1
FALSE	Master Protein	I1YAP6	Tripartite motif-containing protein 77 OS=Homo sapiens OX=9606 GN=TRIM77 PE=2 SV=2	5	1	1	1	450	52.4	8.19	2.55	1			metal ion binding;protein binding	Pf00097, Pf00622, Pf05290, Pf13639, Pf13923, Pf15227	390231	ENSG00000214414.9	TRIM77; TRIM77P	11				0	High	1
FALSE	Master Protein	P13569	Cystic fibrosis transmembrane conductance regulator OS=Homo sapiens OX=9606 GN=CFTR PE=1 SV=3	1	1	1	1	1480	168	8.73	2.54	1	cell organization and biogenesis;cellular homeostasis;metabolic process;regulation of biological process;response to stimulus;transport	cell surface;cytoplasm;cytosol;endoplasmic reticulum;endosome;membrane	catalytic activity;nucleotide binding;protein binding;transporter activity	Pf00005, Pf00664, Pf14396	1080	ENSG00000001626.14	CFTR	7	Bile secretion; Pancreatic secretion; AMPK signaling pathway; Gastric acid secretion; Vibrio cholerae infection; ABC transporters; cAMP signaling pathway		Cargo recognition for clathrin-mediated endocytosis; Ub-specific processing proteases; RHO GTPases regulate CFTR trafficking; ABC-family proteins mediated transport; Defective CFTR causes cystic fibrosis	25	High	1
FALSE	Master Protein	O14786	Neuropilin-1 OS=Homo sapiens OX=9606 GN=NRP1 PE=1 SV=3	1	1	1	1	923	103.1	5.88	2.54	1	cell communication;cell differentiation;cell growth;cell organization and biogenesis;cellular component movement;development;regulation of biological process;response to stimulus;transport	cell surface;cytosol;endosome;extracellular;membrane	catalytic activity;enzyme regulator activity;metal ion binding;protein binding;receptor activity;signal transducer activity	Pf00431, Pf00629, Pf00754, Pf11980	8829	ENSG00000099250.17	NRP1	10	HTLV-I infection; Axon guidance		CHL1 interactions; SEMA3A-Plexin repulsion signaling by inhibiting Integrin adhesion; Sema3A PAK dependent Axon repulsion; Signal transduction by L1; Signaling by ROBO receptors; CRMPs in Sema3A signaling; Neurophilin interactions with VEGF and VEGFR	16	High	1
FALSE	Master Protein	Q9UHB9	Signal recognition particle subunit SRP68 OS=Homo sapiens OX=9606 GN=SRP68 PE=1 SV=2	6	1	1	1	627	70.7	8.56	2.54	1	cell organization and biogenesis;response to stimulus;transport	cytoplasm;cytosol;endoplasmic reticulum;nucleus;ribosome	protein binding;RNA binding		6730	ENSG00000167881.14	SRP68	17	Protein export		SRP-dependent cotranslational protein targeting to membrane	4	High	1
FALSE	Master Protein	O75326	Semaphorin-7A OS=Homo sapiens OX=9606 GN=SEMA7A PE=1 SV=1	2	1	1	1	666	74.8	7.64	2.54	1	cell differentiation;cell growth;cell organization and biogenesis;defense response;development;regulation of biological process;response to stimulus	membrane	protein binding	Pf01403, Pf01437, Pf13895	8482	ENSG00000138623.9	SEMA7A	15	Axon guidance		Other semaphorin interactions	5	High	1
FALSE	Master Protein	P04075	Fructose-bisphosphate aldolase A OS=Homo sapiens OX=9606 GN=ALDOA PE=1 SV=2	4	1	1	1	364	39.4	8.09	2.54	1	cell organization and biogenesis;cellular homeostasis;metabolic process;regulation of biological process;transport	cytoplasm;cytoskeleton;cytosol;extracellular;membrane;nucleus;organelle lumen	catalytic activity;protein binding;RNA binding	Pf00274	226	ENSG00000149925.17	ALDOA	16	HIF-1 signaling pathway; Carbon metabolism; Fructose and mannose metabolism; Pentose phosphate pathway; Glycolysis / Gluconeogenesis; Biosynthesis of amino acids; Metabolic pathways	Glycolysis and Gluconeogenesis; Sudden Infant Death Syndrome (SIDS) Susceptibility Pathways	Platelet degranulation ; Gluconeogenesis; Glycolysis; Neutrophil degranulation	21	High	1
FALSE	Master Protein	Q9P298	HIG1 domain family member 1B OS=Homo sapiens OX=9606 GN=HIGD1B PE=1 SV=1	25	1	1	1	99	11.1	9.47	2.53	1		membrane		Pf04588	51751	ENSG00000131097.6	HIGD1B	17				0	High	1
FALSE	Master Protein	Q3YBM2	Transmembrane protein 176B OS=Homo sapiens OX=9606 GN=TMEM176B PE=1 SV=2	7	1	1	1	270	29	8.48	2.53	1	cell differentiation;regulation of biological process	membrane;nucleus		Pf04103	28959	ENSG00000106565.17	TMEM176B	7				0	High	1
FALSE	Master Protein	O75897	Sulfotransferase 1C4 OS=Homo sapiens OX=9606 GN=SULT1C4 PE=1 SV=2	8	1	1	1	302	35.5	8.19	2.53	1	metabolic process	cytoplasm;cytosol	catalytic activity	Pf00685	27233	ENSG00000198075.9	SULT1C4	2		Sulfation Biotransformation Reaction; Metapathway biotransformation	Cytosolic sulfonation of small molecules	6	High	1
FALSE	Master Protein	Q8NE18	Putative methyltransferase NSUN7 OS=Homo sapiens OX=9606 GN=NSUN7 PE=2 SV=4	3	1	1	1	718	81	8.75	2.53	1	metabolic process		catalytic activity;RNA binding	Pf01189	79730	ENSG00000179299.16	NSUN7	4				0	High	1
FALSE	Master Protein	F5HB62	Thymidine kinase OS=Human herpesvirus 8 type P (isolate GK18) OX=868565 GN=TK PE=3 SV=1	4	1	1	1	580	64.5	8.69	2.53	1	metabolic process		catalytic activity;nucleotide binding	Pf00693, Pf08465	4961484		ORF21					0	High	1
FALSE	Master Protein	Q00610	Clathrin heavy chain 1 OS=Homo sapiens OX=9606 GN=CLTC PE=1 SV=5	1	1	1	1	1675	191.5	5.69	2.53	1	cell differentiation;cell division;cell organization and biogenesis;cellular component movement;metabolic process;regulation of biological process;response to stimulus;transport	cytoplasm;cytoskeleton;cytosol;endosome;membrane;vacuole	protein binding;RNA binding;structural molecule activity	Pf00637, Pf01394, Pf04053, Pf09268, Pf13838	1213	ENSG00000141367.11	CLTC	17	Lysosome; Endocytosis; Huntington's disease; Endocrine and other factor-regulated calcium reabsorption; Bacterial invasion of epithelial cells; Synaptic vesicle cycle	Synaptic Vesicle Pathway; VEGFA-VEGFR2 Signaling Pathway; Complement and Coagulation Cascades	Cargo recognition for clathrin-mediated endocytosis; Formation of annular gap junctions; Golgi Associated Vesicle Biogenesis; Recycling pathway of L1; LDL clearance; Lysosome Vesicle Biogenesis; EPH-ephrin mediated repulsion of cells; Entry of Influenza Virion into Host Cell via Endocytosis; Retrograde neurotrophin signalling; VLDLR internalisation and degradation; WNT5A-dependent internalization…	50	High	1
FALSE	Master Protein	P14868	Aspartate--tRNA ligase, cytoplasmic OS=Homo sapiens OX=9606 GN=DARS1 PE=1 SV=2	4	1	1	1	501	57.1	6.55	2.53	1	cell organization and biogenesis;metabolic process	cytoplasm;cytosol;membrane	catalytic activity;nucleotide binding;protein binding;RNA binding	Pf00152, Pf01336	1615	ENSG00000115866.10	DARS	2	Aminoacyl-tRNA biosynthesis	Alanine and aspartate metabolism	Cytosolic tRNA aminoacylation; SeMet incorporation into proteins	10	High	1
FALSE	Master Protein	Q9UGP4	LIM domain-containing protein 1 OS=Homo sapiens OX=9606 GN=LIMD1 PE=1 SV=1	4	1	1	1	676	72.1	6.65	2.52	1	cell organization and biogenesis;cellular component movement;development;metabolic process;regulation of biological process;response to stimulus	cytoplasm;cytosol;membrane;nucleus	metal ion binding;protein binding	Pf00412	8994	ENSG00000144791.9	LIMD1	3	Hippo signaling pathway; Hippo signaling pathway -multiple species		Oxygen-dependent proline hydroxylation of Hypoxia-inducible Factor Alpha	7	High	1
FALSE	Master Protein	P07387	Tegument protein OS=Human cytomegalovirus OX=10359 PE=4 SV=1	5	1	1	1	549	61.5	10.51	2.52	1			DNA binding									0	High	1
FALSE	Master Protein	Q68DN1	Uncharacterized protein C2orf16 OS=Homo sapiens OX=9606 GN=C2orf16 PE=2 SV=3	1	1	1	1	1984	224.2	10.08	2.52	1		nucleus			84226	ENSG00000221843.4	C2orf16	2				0	High	1
FALSE	Master Protein	O14978	Zinc finger protein 263 OS=Homo sapiens OX=9606 GN=ZNF263 PE=1 SV=2	4	1	1	1	683	77.3	6.99	2.52	1	metabolic process;regulation of biological process	nucleus	DNA binding;metal ion binding;protein binding	Pf00096, Pf01352, Pf02023, Pf09723, Pf13465	10127	ENSG00000006194.9	ZNF263	16			Generic Transcription Pathway	3	High	1
FALSE	Master Protein	Q96QF0	Rab-3A-interacting protein OS=Homo sapiens OX=9606 GN=RAB3IP PE=1 SV=1	6	1	1	1	476	53	5.97	2.51	1	cell organization and biogenesis;metabolic process;transport	cytoplasm;cytoskeleton;cytosol;nucleus	catalytic activity;motor activity;protein binding	Pf01576, Pf03962, Pf04111, Pf05103, Pf06428, Pf13514	117177	ENSG00000127328.21	RAB3IP	12			BBSome-mediated cargo-targeting to cilium; VxPx cargo-targeting to cilium; RAB GEFs exchange GTP for GDP on RABs; Anchoring of the basal body to the plasma membrane	10	High	1
FALSE	Master Protein	Q7Z2Z1	Treslin OS=Homo sapiens OX=9606 GN=TICRR PE=1 SV=2	1	1	1	1	1910	210.7	8.78	2.51	1	cell organization and biogenesis;metabolic process;regulation of biological process;response to stimulus	nucleus	protein binding	Pf15292	90381	ENSG00000140534.13	TICRR	15				0	High	1
FALSE	Master Protein	Q8N9W4	Golgin subfamily A member 6-like protein 2 OS=Homo sapiens OX=9606 GN=GOLGA6L2 PE=1 SV=3	2	1	1	1	909	100.5	4.67	2.51	1												0	High	1
FALSE	Master Protein	Q9HDC9	Adipocyte plasma membrane-associated protein OS=Homo sapiens OX=9606 GN=APMAP PE=1 SV=2	3	1	1	1	416	46.5	6.16	2.51	1	metabolic process	cell surface;endoplasmic reticulum;membrane	catalytic activity	Pf03088, Pf08450	57136	ENSG00000101474.11	APMAP	20				0	High	1
FALSE	Master Protein	O60701	UDP-glucose 6-dehydrogenase OS=Homo sapiens OX=9606 GN=UGDH PE=1 SV=1	4	1	1	1	494	55	7.12	2.51	1	metabolic process	cytosol;nucleus	catalytic activity;nucleotide binding	Pf00984, Pf03720, Pf03721	7358	ENSG00000109814.11	UGDH	4	Ascorbate and aldarate metabolism; Amino sugar and nucleotide sugar metabolism; Pentose and glucuronate interconversions; Metabolic pathways	Glucuronidation	Formation of the active cofactor, UDP-glucuronate	10	High	1
FALSE	Master Protein	P41220	Regulator of G-protein signaling 2 OS=Homo sapiens OX=9606 GN=RGS2 PE=1 SV=1	14	1	1	1	211	24.4	8.91	2.51	1	cell differentiation;regulation of biological process	cytoplasm;cytosol;membrane;mitochondrion;nucleus	enzyme regulator activity;protein binding	Pf00615	5997	ENSG00000116741.7	RGS2	1	cGMP-PKG signaling pathway; Oxytocin signaling pathway; Olfactory transduction	Myometrial Relaxation and Contraction Pathways; Calcium Regulation in the Cardiac Cell	Gastrin-CREB signalling pathway via PKC and MAPK	10	High	1
FALSE	Master Protein	Q9Y4C8	Probable RNA-binding protein 19 OS=Homo sapiens OX=9606 GN=RBM19 PE=1 SV=3	3	1	1	1	960	107.3	6.54	2.5	1	development;regulation of biological process	chromosome;cytoplasm;membrane;nucleus	RNA binding	Pf00076, Pf08777, Pf13893, Pf14259	9904	ENSG00000122965.10	RBM19	12				0	High	1
FALSE	Master Protein	O14617	AP-3 complex subunit delta-1 OS=Homo sapiens OX=9606 GN=AP3D1 PE=1 SV=1	1	1	1	1	1153	130.1	8.48	2.5	1	cell organization and biogenesis;cellular component movement;metabolic process;regulation of biological process;transport	cytoplasm;Golgi;membrane	transporter activity	Pf01602, Pf06375	8943	ENSG00000065000.15	AP3D1	19	Lysosome			1	High	1
FALSE	Master Protein	P0DTD1	Replicase polyprotein 1ab OS=Severe acute respiratory syndrome coronavirus 2 OX=2697049 GN=rep PE=1 SV=1	0	1	1	1	7096	793.5	6.76	2.5	1												0	High	1
FALSE	Master Protein	Q32ZE0	Genome polyprotein OS=Bussuquara virus OX=64304 PE=3 SV=1	0	1	1	1	3429	378.9	8.56	2.48	1	cell organization and biogenesis;metabolic process;regulation of biological process;response to stimulus;transport	extracellular;membrane	catalytic activity;metal ion binding;nucleotide binding;protein binding;RNA binding;structural molecule activity	Pf00270, Pf00271, Pf00869, Pf00948, Pf00949, Pf00972, Pf01002, Pf01003, Pf01004, Pf01005, Pf01349, Pf01350, Pf01570, Pf01728, Pf02832, Pf07652, Pf13245	5075867		BSQV_gp1; flavivirus polyprotein gene					0	High	1
FALSE	Master Protein	Q14103	Heterogeneous nuclear ribonucleoprotein D0 OS=Homo sapiens OX=9606 GN=HNRNPD PE=1 SV=1	4	1	1	1	355	38.4	7.81	2.47	1	metabolic process;regulation of biological process;response to stimulus	cytoplasm;cytosol;nucleus	DNA binding;protein binding;RNA binding	Pf00076, Pf13893, Pf14259	3184	ENSG00000138668.18	HNRNPD	4		mRNA Processing	mRNA Splicing - Major Pathway	5	High	1
FALSE	Master Protein	Q8WXF7	Atlastin-1 OS=Homo sapiens OX=9606 GN=ATL1 PE=1 SV=1	3	1	1	1	558	63.5	6.18	2.46	1	cell organization and biogenesis	cytoplasm;endoplasmic reticulum;Golgi;membrane	catalytic activity;nucleotide binding;protein binding	Pf02263	51062	ENSG00000198513.11	ATL1	14				0	High	1
FALSE	Master Protein	O95292	Vesicle-associated membrane protein-associated protein B/C OS=Homo sapiens OX=9606 GN=VAPB PE=1 SV=3	5	1	1	1	243	27.2	7.3	2.46	1	cell organization and biogenesis;cellular homeostasis;metabolic process;regulation of biological process;response to stimulus;transport	cytoplasm;endoplasmic reticulum;Golgi;membrane	protein binding	Pf00635, Pf00843	9217	ENSG00000124164.15	VAPB	20			Sphingolipid de novo biosynthesis	4	High	1
FALSE	Master Protein	P12882	Myosin-1 OS=Homo sapiens OX=9606 GN=MYH1 PE=1 SV=3	1	1	1	1	1939	223	5.74	2.44	1	metabolic process;regulation of biological process	cytoplasm	catalytic activity;motor activity;nucleotide binding;protein binding;structural molecule activity	Pf00038, Pf00063, Pf01576, Pf02463, Pf02736, Pf04111, Pf05557, Pf05622, Pf07888, Pf08317, Pf09726, Pf10174, Pf12128, Pf13514	4619	ENSG00000109061.9	MYH1	17	Tight junction		Translocation of GLUT4 to the plasma membrane	4	High	1
FALSE	Master Protein	Q9Y2Z2	Protein MTO1 homolog, mitochondrial OS=Homo sapiens OX=9606 GN=MTO1 PE=1 SV=2	1	1	1	1	717	79.9	8.31	2.44	1	cell organization and biogenesis;metabolic process	mitochondrion	catalytic activity;nucleotide binding;RNA binding	Pf01134, Pf13932	25821	ENSG00000135297.15	MTO1	6			tRNA modification in the mitochondrion	3	High	1
FALSE	Master Protein	O40619	Replication protein E1 OS=Human papillomavirus type RTRX7 OX=79691 GN=E1 PE=3 SV=1	2	1	1	1	606	68.9	5.31	2.44	1	metabolic process		catalytic activity;DNA binding;nucleotide binding;RNA binding	Pf00519, Pf00524, Pf00910			HpRV7gp3					0	High	1
FALSE	Master Protein	P63218	Guanine nucleotide-binding protein G(I)/G(S)/G(O) subunit gamma-5 OS=Homo sapiens OX=9606 GN=GNG5 PE=1 SV=3	13	1	1	1	68	7.3	9.85	2.43	1	regulation of biological process;response to stimulus	membrane;mitochondrion	catalytic activity;protein binding;signal transducer activity	Pf00631	2787	ENSG00000174021.10	GNG5	1	Dopaminergic synapse; Serotonergic synapse; Glutamatergic synapse; Circadian entrainment; Morphine addiction; Pathways in cancer; Retrograde endocannabinoid signaling; GABAergic synapse; Alcoholism; Ras signaling pathway; Chemokine signaling pathway; Cholinergic synapse; PI3K-Akt signaling pathway	Myometrial Relaxation and Contraction Pathways; G Protein Signaling Pathways; Chemokine signaling pathway; Focal Adhesion-PI3K-Akt-mTOR-signaling pathway; Calcium Regulation in the Cardiac Cell	G alpha (z) signalling events; Activation of G protein gated Potassium channels; Cooperation of PDCL (PhLP1) and TRiC/CCT in G-protein beta folding; Glucagon-type ligand receptors; Thromboxane signalling through TP receptor; ADP signalling through P2Y purinoceptor 1; G beta:gamma signalling through PI3Kgamma; Vasopressin regulates renal water homeostasis via Aquaporins; G-protein activation; Inhi…	73	High	1
FALSE	Master Protein	Q14192	Four and a half LIM domains protein 2 OS=Homo sapiens OX=9606 GN=FHL2 PE=1 SV=3	4	1	1	1	279	32.2	7.55	2.42	1	cell differentiation;metabolic process;regulation of biological process;response to stimulus	cytoplasm;nucleus	metal ion binding;protein binding	Pf00412	2274	ENSG00000115641.18	FHL2	2	Osteoclast differentiation	Androgen receptor signaling pathway; RANKL/RANK (Receptor activator of NFKB (ligand)) Signaling Pathway; Ectoderm Differentiation; VEGFA-VEGFR2 Signaling Pathway	PPARA activates gene expression	9	High	1
FALSE	Master Protein	Q9UBG0	C-type mannose receptor 2 OS=Homo sapiens OX=9606 GN=MRC2 PE=1 SV=2	1	1	1	1	1479	166.6	5.83	2.42	1	cell differentiation;metabolic process;regulation of biological process;response to stimulus;transport	membrane	protein binding;receptor activity;signal transducer activity	Pf00040, Pf00059	9902	ENSG00000011028.13	MRC2	17	Tuberculosis; Phagosome		Cross-presentation of soluble exogenous antigens (endosomes)	7	High	1
FALSE	Master Protein	P89467	Tegument protein UL47 OS=Human herpesvirus 2 (strain HG52) OX=10315 GN=UL47 PE=3 SV=1	2	1	1	1	696	73.6	9.55	2.4	1	metabolic process;regulation of biological process		RNA binding	Pf03362								0	High	1
FALSE	Master Protein	Q5VT97	Rho GTPase-activating protein SYDE2 OS=Homo sapiens OX=9606 GN=SYDE2 PE=1 SV=2	1	1	1	1	1194	133.1	8.57	2.39	1	regulation of biological process;response to stimulus	cytoplasm;cytosol	enzyme regulator activity	Pf00620	84144	ENSG00000097096.8	SYDE2	1			Rho GTPase cycle	3	High	1
FALSE	Master Protein	Q6P0Q8	Microtubule-associated serine/threonine-protein kinase 2 OS=Homo sapiens OX=9606 GN=MAST2 PE=1 SV=2	1	1	1	1	1798	196.3	8.16	2.38	1	cell differentiation;cell organization and biogenesis;metabolic process;regulation of biological process;response to stimulus	cytoplasm;cytoskeleton;membrane	catalytic activity;metal ion binding;nucleotide binding;protein binding	Pf00069, Pf00595, Pf07714, Pf08926, Pf13180, Pf14531	23139	ENSG00000086015.20	MAST2	1				0	High	1
FALSE	Master Protein	P27797	Calreticulin OS=Homo sapiens OX=9606 GN=CALR PE=1 SV=1	2	1	1	1	417	48.1	4.44	2.38	1	cell differentiation;cell organization and biogenesis;cellular homeostasis;metabolic process;regulation of biological process;response to stimulus;transport	cell surface;cytoplasm;cytosol;endoplasmic reticulum;extracellular;Golgi;membrane;nucleus;organelle lumen	DNA binding;metal ion binding;protein binding;RNA binding	Pf00262	811	ENSG00000179218.13	CALR	19	Chagas disease (American trypanosomiasis); Protein processing in endoplasmic reticulum; HTLV-I infection; Phagosome; Antigen processing and presentation	Androgen receptor signaling pathway; Photodynamic therapy-induced unfolded protein response; Calcium Regulation in the Cardiac Cell	Scavenging by Class F Receptors; Assembly of Viral Components at the Budding Site; ATF6 (ATF6-alpha) activates chaperone genes; Antigen Presentation: Folding, assembly and peptide loading of class I MHC; ER-Phagosome pathway; Calnexin/calreticulin cycle; Scavenging by Class A Receptors	32	High	1
FALSE	Master Protein	Q96C19	EF-hand domain-containing protein D2 OS=Homo sapiens OX=9606 GN=EFHD2 PE=1 SV=1	4	1	1	1	240	26.7	5.2	2.38	1		membrane	metal ion binding;protein binding		79180	ENSG00000142634.12	EFHD2	1				0	High	1
FALSE	Master Protein	Q9UI12	V-type proton ATPase subunit H OS=Homo sapiens OX=9606 GN=ATP6V1H PE=1 SV=1	3	1	1	1	483	55.8	6.48	2.38	1	cellular homeostasis;regulation of biological process;response to stimulus;transport	cytosol;membrane	catalytic activity;enzyme regulator activity;protein binding;transporter activity	Pf03224, Pf11698	51606	ENSG00000047249.17	ATP6V1H	8	Lysosome; Tuberculosis; Phagosome; mTOR signaling pathway; Oxidative phosphorylation; Vibrio cholerae infection; Metabolic pathways; Epithelial cell signaling in Helicobacter pylori infection; Synaptic vesicle cycle; Rheumatoid arthritis		ROS, RNS production in phagocytes; Ion channel transport; Insulin receptor recycling; Transferrin endocytosis and recycling; Nef Mediated CD8 Down-regulation; Nef Mediated CD4 Down-regulation	29	High	1
FALSE	Master Protein	Q14692	Ribosome biogenesis protein BMS1 homolog OS=Homo sapiens OX=9606 GN=BMS1 PE=1 SV=1	1	1	1	1	1282	145.7	6.44	2.37	1	cell organization and biogenesis;metabolic process	nucleus	catalytic activity;nucleotide binding;RNA binding	Pf04950, Pf08142	9790	ENSG00000165733.7	BMS1	10	Ribosome biogenesis in eukaryotes		Major pathway of rRNA processing in the nucleolus and cytosol; rRNA modification in the nucleus and cytosol	6	High	1
FALSE	Master Protein	Q8WVK2	U4/U6.U5 small nuclear ribonucleoprotein 27 kDa protein OS=Homo sapiens OX=9606 GN=SNRNP27 PE=1 SV=1	8	1	1	1	155	18.8	11.62	2.36	1	metabolic process	nucleus	protein binding	Pf08648	11017	ENSG00000124380.10	SNRNP27	2	Spliceosome		mRNA Splicing - Major Pathway	5	High	1
FALSE	Master Protein	P49411	Elongation factor Tu, mitochondrial OS=Homo sapiens OX=9606 GN=TUFM PE=1 SV=2	2	1	1	1	452	49.5	7.61	2.36	1	metabolic process;response to stimulus	membrane;mitochondrion	catalytic activity;nucleotide binding;protein binding;RNA binding	Pf00009, Pf03143, Pf03144	7284		TUFM	16			Mitochondrial translation elongation	4	High	1
FALSE	Master Protein	Q07812	Apoptosis regulator BAX OS=Homo sapiens OX=9606 GN=BAX PE=1 SV=1	7	1	1	1	192	21.2	5.22	2.35	1	cell death;cell differentiation;cell organization and biogenesis;cell proliferation;cellular component movement;cellular homeostasis;metabolic process;regulation of biological process;response to stimulus;transport	cytoplasm;cytosol;endoplasmic reticulum;membrane;mitochondrion;nucleus	protein binding;transporter activity	Pf00452	581	ENSG00000087088.19	BAX	19	Viral carcinogenesis; Prion diseases; Hepatitis B; Neurotrophin signaling pathway; Huntington's disease; Colorectal cancer; Pathways in cancer; Protein processing in endoplasmic reticulum; Apoptosis - multiple species; AGE-RAGE signaling pathway in diabetic complications; Tuberculosis; EGFR tyrosine kinase inhibitor resistance; HTLV-I infection; Apoptosis; p53 signaling pathway; Non-alcoholic fat…	miRNA Regulation of DNA Damage Response; TP53 Network; Integrated Breast Cancer Pathway; Leptin signaling pathway; TNF alpha Signaling Pathway; Amyotrophic lateral sclerosis (ALS); Nanomaterial induced apoptosis; Apoptosis; Aryl Hydrocarbon Receptor Pathway; Overview of nanoparticle effects; Rac1/Pak1/p38/MMP-2 pathway; Photodynamic therapy-induced HIF-1 survival signaling; Regulation of Apoptosi…	TP53 Regulates Transcription of Genes Involved in G2 Cell Cycle Arrest; Activation, translocation and oligomerization of BAX; TP53 Regulates Transcription of Genes Involved in Cytochrome C Release; Transcriptional regulation by RUNX2	49	High	1
FALSE	Master Protein	O94925	Glutaminase kidney isoform, mitochondrial OS=Homo sapiens OX=9606 GN=GLS PE=1 SV=1	1	1	1	1	669	73.4	7.77	2.35	1	cell communication;cell organization and biogenesis;metabolic process;regulation of biological process;response to stimulus;transport	cytoplasm;cytosol;mitochondrion;organelle lumen	catalytic activity;protein binding	Pf04960, Pf12796	2744	ENSG00000115419.12	GLS	2	Arginine biosynthesis; Glutamatergic synapse; Central carbon metabolism in cancer; MicroRNAs in cancer; Proximal tubule bicarbonate reclamation; Alanine, aspartate and glutamate metabolism; GABAergic synapse; Metabolic pathways; D-Glutamine and D-glutamate metabolism	Amino Acid metabolism	Amino acid synthesis and interconversion (transamination); TP53 Regulates Metabolic Genes; Glutamate Neurotransmitter Release Cycle	22	High	1
FALSE	Master Protein	Q15646	2'-5'-oligoadenylate synthase-like protein OS=Homo sapiens OX=9606 GN=OASL PE=1 SV=2	2	1	1	1	514	59.2	7.87	2.34	1	defense response;regulation of biological process;response to stimulus	cytoplasm;cytosol;membrane;nucleus	catalytic activity;DNA binding;nucleotide binding;protein binding;RNA binding	Pf00240, Pf10421	8638	ENSG00000135114.12	OASL	12			Interferon alpha/beta signaling; Interferon gamma signaling	5	High	1
FALSE	Master Protein	Q9UI17	Dimethylglycine dehydrogenase, mitochondrial OS=Homo sapiens OX=9606 GN=DMGDH PE=1 SV=2	2	1	1	1	866	96.8	7.62	2.34	1	metabolic process	mitochondrion;organelle lumen	catalytic activity;RNA binding	Pf00890, Pf01266, Pf01571, Pf01946, Pf04268, Pf08669, Pf13450, Pf13738	29958	ENSG00000132837.14	DMGDH	5	Glycine, serine and threonine metabolism; Metabolic pathways	One carbon metabolism and related pathways	Choline catabolism	6	High	1
FALSE	Master Protein	P16785	Large tegument protein deneddylase OS=Human cytomegalovirus (strain AD169) OX=10360 GN=UL48 PE=3 SV=1	1	1	1	1	2241	253.1	6.77	2.33	1	metabolic process;regulation of biological process		catalytic activity	Pf04843			UL48					0	High	1
FALSE	Master Protein	Q9Y6Y1	Calmodulin-binding transcription activator 1 OS=Homo sapiens OX=9606 GN=CAMTA1 PE=1 SV=4	0	1	1	1	1673	183.6	7.49	2.33	1	metabolic process;regulation of biological process	cytoplasm;cytosol;nucleus	DNA binding;protein binding	Pf01833, Pf03859, Pf12796, Pf13637, Pf13857	23261	ENSG00000171735.18	CAMTA1	1				0	High	1
FALSE	Master Protein	Q5T0N5	Formin-binding protein 1-like OS=Homo sapiens OX=9606 GN=FNBP1L PE=1 SV=3	2	1	1	1	605	70	6.64	2.32	1	cell organization and biogenesis;cellular component movement;metabolic process;regulation of biological process;transport	cytoplasm;cytoskeleton;cytosol;membrane	protein binding	Pf00018, Pf00611, Pf07653, Pf08239, Pf14604	54874	ENSG00000137942.16	FNBP1L	1			Clathrin-mediated endocytosis	3	High	1
FALSE	Master Protein	P78559	Microtubule-associated protein 1A OS=Homo sapiens OX=9606 GN=MAP1A PE=1 SV=6	0	1	1	1	2803	305.3	4.92	2.32	1	cell organization and biogenesis	cytoplasm;cytoskeleton	protein binding;structural molecule activity	Pf12072, Pf12128	4130	ENSG00000166963.12	MAP1A	15				0	High	1
FALSE	Master Protein	Q7Z5H5	Vomeronasal type-1 receptor 4 OS=Homo sapiens OX=9606 GN=VN1R4 PE=2 SV=2	5	1	1	1	301	33.5	9.42	2.31	1	regulation of biological process;response to stimulus	membrane	receptor activity;signal transducer activity	Pf00001, Pf03402	317703		VN1R4	19				0	High	1
FALSE	Master Protein	O75665	Oral-facial-digital syndrome 1 protein OS=Homo sapiens OX=9606 GN=OFD1 PE=1 SV=1	1	1	1	1	1012	116.6	6.1	2.3	1	cell organization and biogenesis;cellular component movement;regulation of biological process	cytoplasm;cytoskeleton;cytosol;membrane;nucleus	protein binding		8481	ENSG00000046651.14	OFD1	X			Regulation of PLK1 Activity at G2/M Transition; AURKA Activation by TPX2; Anchoring of the basal body to the plasma membrane; Recruitment of NuMA to mitotic centrosomes; Hedgehog 'off' state; Loss of Nlp from mitotic centrosomes; Recruitment of mitotic centrosome proteins and complexes	19	High	1
FALSE	Master Protein	P12110	Collagen alpha-2(VI) chain OS=Homo sapiens OX=9606 GN=COL6A2 PE=1 SV=4	1	1	1	1	1019	108.5	6.21	2.3	1	cell organization and biogenesis;metabolic process;response to stimulus	extracellular;membrane;organelle lumen	protein binding	Pf00092, Pf01391, Pf13519	1292	ENSG00000142173.14	COL6A2	21	Protein digestion and absorption; Focal adhesion; ECM-receptor interaction; PI3K-Akt signaling pathway	miRNA targets in ECM and membrane receptors; Focal Adhesion; Focal Adhesion-PI3K-Akt-mTOR-signaling pathway	ECM proteoglycans; Collagen degradation; Integrin cell surface interactions; Assembly of collagen fibrils and other multimeric structures; Collagen chain trimerization; NCAM1 interactions; Signaling by PDGF	23	High	1
FALSE	Master Protein	Q03001	Dystonin OS=Homo sapiens OX=9606 GN=DST PE=1 SV=4	0	1	1	1	7570	860.1	5.25	2.29	1	cell organization and biogenesis;cellular component movement;regulation of biological process;response to stimulus;transport	cytoplasm;cytoskeleton;cytosol;endoplasmic reticulum;membrane;nucleus	metal ion binding;protein binding	Pf00307, Pf00435, Pf00681, Pf02187, Pf11971, Pf13499, Pf13833	667		DST	6			Type I hemidesmosome assembly	3	High	1
FALSE	Master Protein	P01857	Immunoglobulin heavy constant gamma 1 OS=Homo sapiens OX=9606 GN=IGHG1 PE=1 SV=1	2	1	1	1	330	36.1	8.19	2.29	1	cell organization and biogenesis;cellular component movement;defense response;metabolic process;regulation of biological process;response to stimulus;transport	extracellular;membrane	catalytic activity;metal ion binding;protein binding	Pf07654, Pf08205	3500	ENSG00000277633.5; ENSG00000211896.7	IGHG1	14; CHR_HSCHR14_3_CTG1			Regulation of Complement cascade; Classical antibody-mediated complement activation; FCGR activation; Regulation of actin dynamics for phagocytic cup formation; Interleukin-4 and 13 signaling; Role of phospholipids in phagocytosis	14	High	1
FALSE	Master Protein	P12956	X-ray repair cross-complementing protein 6 OS=Homo sapiens OX=9606 GN=XRCC6 PE=1 SV=2	2	1	1	1	609	69.8	6.64	2.29	1	cell organization and biogenesis;defense response;metabolic process;regulation of biological process;response to stimulus;transport	chromosome;cytoplasm;cytosol;extracellular;membrane;nucleus;organelle lumen	catalytic activity;DNA binding;nucleotide binding;protein binding;RNA binding	Pf02037, Pf02735, Pf03730, Pf03731	2547	ENSG00000196419.12	XRCC6	22	Non-homologous end-joining	Non-homologous end joining	2-LTR circle formation; Neutrophil degranulation; IRF3-mediated induction of type I IFN; Nonhomologous End-Joining (NHEJ)	18	High	1
FALSE	Master Protein	Q9H4H8	Protein FAM83D OS=Homo sapiens OX=9606 GN=FAM83D PE=1 SV=3	3	1	1	1	585	64.4	6.54	2.29	1	cell division;cell organization and biogenesis;cell proliferation;cellular component movement;regulation of biological process	cytoplasm;cytoskeleton	protein binding	Pf07894, Pf13091	81610	ENSG00000101447.14	FAM83D	20				0	High	1
FALSE	Master Protein	F5HGJ4	Phosphoprotein 85 OS=Human cytomegalovirus (strain Merlin) OX=295027 GN=UL25 PE=3 SV=1	1	1	1	1	656	73.5	7.34	2.29	1				Pf04637	3077473		UL25					0	High	1
FALSE	Master Protein	Q7Z5P9	Mucin-19 OS=Homo sapiens OX=9606 GN=MUC19 PE=1 SV=3	0	1	1	1	8384	804.8	5.01	2.28	1	metabolic process;regulation of biological process;response to stimulus	extracellular;membrane;organelle lumen	protein binding	Pf00007, Pf00093, Pf00094, Pf01826, Pf08742	283463		MUC19	12			Defective GALNT3 causes familial hyperphosphatemic tumoral calcinosis (HFTC); Dectin-2 family; Defective GALNT12 causes colorectal cancer 1 (CRCS1); Termination of O-glycan biosynthesis; Defective C1GALT1C1 causes Tn polyagglutination syndrome (TNPS)	15	High	1
FALSE	Master Protein	Q15431	Synaptonemal complex protein 1 OS=Homo sapiens OX=9606 GN=SYCP1 PE=1 SV=2	1	1	1	1	976	114.1	5.96	2.28	1	cell division;cell organization and biogenesis;metabolic process;regulation of biological process	chromosome;nucleus	DNA binding	Pf02463, Pf04111, Pf05483, Pf05667, Pf13166	6847	ENSG00000198765.11	SYCP1	1			Meiotic synapsis	4	High	1
FALSE	Master Protein	Q8NGC0	Olfactory receptor 5AU1 OS=Homo sapiens OX=9606 GN=OR5AU1 PE=2 SV=2	4	1	1	1	362	40.6	9	2.27	1	regulation of biological process;response to stimulus	membrane	receptor activity;signal transducer activity	Pf00001, Pf13853	390445	ENSG00000169327.4	OR5AU1	14	Olfactory transduction		Olfactory Signaling Pathway; GPCR downstream signalling	5	High	1
FALSE	Master Protein	Q96CT7	Coiled-coil domain-containing protein 124 OS=Homo sapiens OX=9606 GN=CCDC124 PE=1 SV=1	4	1	1	1	223	25.8	9.54	2.27	1	cell division	cytoplasm;cytoskeleton	RNA binding	Pf06244	115098	ENSG00000007080.10	CCDC124	19				0	High	1
FALSE	Master Protein	Q9NQT8	Kinesin-like protein KIF13B OS=Homo sapiens OX=9606 GN=KIF13B PE=1 SV=2	1	1	1	1	1826	202.7	5.88	2.27	1	cellular component movement;regulation of biological process;response to stimulus;transport	cytoplasm;cytoskeleton;cytosol	catalytic activity;motor activity;nucleotide binding;protein binding	Pf00225, Pf00498, Pf01302, Pf12423, Pf12473	23303	ENSG00000197892.12	KIF13B	8			COPI-dependent Golgi-to-ER retrograde traffic; Kinesins	8	High	1
FALSE	Master Protein	P54277	PMS1 protein homolog 1 OS=Homo sapiens OX=9606 GN=PMS1 PE=1 SV=1	1	1	1	1	932	105.8	6.67	2.26	1	metabolic process;response to stimulus	nucleus	catalytic activity;DNA binding;nucleotide binding	Pf00505, Pf01119, Pf02518, Pf13589	5378	ENSG00000064933.17	PMS1	2				0	High	1
FALSE	Master Protein	Q2HRA7	Major capsid protein OS=Human herpesvirus 8 type P (isolate GK18) OX=868565 GN=MCP PE=1 SV=1	1	1	1	1	1376	153.3	6.84	2.26	1			structural molecule activity	Pf03122	4961452		ORF25					0	High	1
FALSE	Master Protein	Q96JI7	Spatacsin OS=Homo sapiens OX=9606 GN=SPG11 PE=1 SV=3	0	1	1	1	2443	278.7	5.97	2.26	1	cell communication;cell growth;cell organization and biogenesis;cellular component movement;transport	cytoplasm;cytosol;membrane;nucleus	protein binding	Pf14649	80208	ENSG00000104133.14	SPG11	15				0	High	1
FALSE	Master Protein	Q9BZ95	Histone-lysine N-methyltransferase NSD3 OS=Homo sapiens OX=9606 GN=NSD3 PE=1 SV=1	1	1	1	1	1437	161.5	8.21	2.25	1	cell organization and biogenesis;metabolic process;regulation of biological process	chromosome;nucleus	catalytic activity;metal ion binding;protein binding	Pf00628, Pf00855, Pf00856	54904	ENSG00000147548.16	WHSC1L1; NSD3	8	Lysine degradation		PKMTs methylate histone lysines	4	High	1
FALSE	Master Protein	Q8IXJ9	Polycomb group protein ASXL1 OS=Homo sapiens OX=9606 GN=ASXL1 PE=1 SV=4	0	1	1	1	1541	165.3	6.21	2.25	1	cell organization and biogenesis;metabolic process;regulation of biological process;response to stimulus		DNA binding;metal ion binding;protein binding	Pf05066, Pf13919, Pf13922	171023	ENSG00000171456.16	ASXL1	20				0	High	1
FALSE	Master Protein	Q4V328	GRIP1-associated protein 1 OS=Homo sapiens OX=9606 GN=GRIPAP1 PE=1 SV=2	1	1	1	1	841	95.9	5.11	2.24	1												0	High	1
FALSE	Master Protein	Q6ZMS4	Zinc finger protein 852 OS=Homo sapiens OX=9606 GN=ZNF852 PE=1 SV=4	2	1	1	1	543	62	8.12	2.24	1	regulation of biological process	nucleus	metal ion binding	Pf00096, Pf01352, Pf13465	285346	ENSG00000281626.3; ENSG00000178917.15	ZNF852	3; CHR_HG2066_PATCH				0	High	1
FALSE	Master Protein	P36957	Dihydrolipoyllysine-residue succinyltransferase component of 2-oxoglutarate dehydrogenase complex, mitochondrial OS=Homo sapiens OX=9606 GN=DLST PE=1 SV=4	2	1	1	1	453	48.7	8.95	2.24	1	metabolic process	membrane;mitochondrion;nucleus;organelle lumen	catalytic activity	Pf00198, Pf00364	1743	ENSG00000119689.14	DLST	14	Citrate cycle (TCA cycle); Carbon metabolism; Lysine degradation; Metabolic pathways	TCA Cycle and Deficiency of Pyruvate Dehydrogenase complex (PDHc); Amino Acid metabolism; TCA Cycle	Lysine catabolism; Glyoxylate metabolism and glycine degradation; Citric acid cycle (TCA cycle)	15	High	1
FALSE	Master Protein	P51149	Ras-related protein Rab-7a OS=Homo sapiens OX=9606 GN=RAB7A PE=1 SV=1	6	1	1	1	207	23.5	6.7	2.24	1	cell organization and biogenesis;cellular homeostasis;metabolic process;regulation of biological process;response to stimulus;transport	cytoplasm;cytosol;endosome;Golgi;membrane;vacuole	catalytic activity;nucleotide binding;protein binding	Pf00025, Pf00071, Pf01926, Pf04670, Pf07728, Pf08477	7879	ENSG00000075785.12	RAB7A	3	Endocytosis; Amoebiasis; Tuberculosis; Phagosome; Salmonella infection		TBC/RABGAPs; Neutrophil degranulation; MHC class II antigen presentation; RAB GEFs exchange GTP for GDP on RABs; RAB geranylgeranylation	18	High	1
FALSE	Master Protein	Q5VZ66	Janus kinase and microtubule-interacting protein 3 OS=Homo sapiens OX=9606 GN=JAKMIP3 PE=2 SV=2	1	1	1	1	844	98.5	5.66	2.24	1	metabolic process	Golgi	protein binding	Pf04111	282973	ENSG00000188385.11	JAKMIP3	10				0	High	1
FALSE	Master Protein	P02786	Transferrin receptor protein 1 OS=Homo sapiens OX=9606 GN=TFRC PE=1 SV=2	2	1	1	1	760	84.8	6.61	2.24	1	cell differentiation;cell organization and biogenesis;cellular homeostasis;metabolic process;regulation of biological process;response to stimulus;transport	cell surface;endosome;extracellular;membrane	protein binding;receptor activity;RNA binding;transporter activity	Pf02225, Pf04253, Pf04389	7037	ENSG00000072274.12	TFRC	3	Endocytosis; HIF-1 signaling pathway; Hematopoietic cell lineage; Phagosome	Iron metabolism in placenta	Cargo recognition for clathrin-mediated endocytosis; Transferrin endocytosis and recycling; Golgi Associated Vesicle Biogenesis	15	High	1
FALSE	Master Protein	O00214	Galectin-8 OS=Homo sapiens OX=9606 GN=LGALS8 PE=1 SV=4	4	1	1	1	317	35.8	8.25	2.24	1	metabolic process;response to stimulus	cytoplasm;cytosol;membrane	protein binding	Pf00337	3964	ENSG00000116977.18	LGALS8	1				0	High	1
FALSE	Master Protein	P62847	40S ribosomal protein S24 OS=Homo sapiens OX=9606 GN=RPS24 PE=1 SV=1	5	1	1	1	133	15.4	10.78	2.23	1	cell organization and biogenesis;metabolic process;transport	cytosol;membrane;nucleus;ribosome	protein binding;RNA binding;structural molecule activity	Pf01282	6229	ENSG00000138326.18	RPS24	10	Ribosome	Cytoplasmic Ribosomal Proteins	Peptide chain elongation; Eukaryotic Translation Termination; Viral mRNA Translation; Formation of the ternary complex, and subsequently, the 43S complex; L13a-mediated translational silencing of Ceruloplasmin expression; Selenocysteine synthesis; Nonsense Mediated Decay (NMD) independent of the Exon Junction Complex (EJC); Nonsense Mediated Decay (NMD) enhanced by the Exon Junction Complex (EJC)…	38	High	1
FALSE	Master Protein	P62333	26S proteasome regulatory subunit 10B OS=Homo sapiens OX=9606 GN=PSMC6 PE=1 SV=1	2	1	1	1	389	44.1	7.49	2.23	1	cell organization and biogenesis;metabolic process;regulation of biological process;response to stimulus;transport	cytoplasm;cytosol;membrane;nucleus;proteasome	catalytic activity;nucleotide binding;protein binding;RNA binding	Pf00004, Pf00910, Pf01078, Pf05496, Pf07724, Pf07726, Pf07728, Pf13191, Pf13207, Pf13401	5706	ENSG00000100519.11	PSMC6	14	Epstein-Barr virus infection; Proteasome	Proteasome Degradation; Parkin-Ubiquitin Proteasomal System pathway	Regulation of RAS by GAPs; CDT1 association with the CDC6:ORC:origin complex; Downstream TCR signaling; UCH proteinases; NIK-->noncanonical NF-kB signaling; Hh mutants that don't undergo autocatalytic processing are degraded by ERAD; SCF-beta-TrCP mediated degradation of Emi1; Cross-presentation of soluble exogenous antigens (endosomes); Separation of Sister Chromatids; Vpu mediated degradation o…	152	High	1
FALSE	Master Protein	O43237	Cytoplasmic dynein 1 light intermediate chain 2 OS=Homo sapiens OX=9606 GN=DYNC1LI2 PE=1 SV=1	3	1	1	1	492	54.1	6.38	2.23	1	cell organization and biogenesis;cellular component movement;response to stimulus;transport	chromosome;cytoplasm;cytoskeleton;cytosol;endosome;membrane;vacuole	catalytic activity;motor activity;nucleotide binding;protein binding	Pf05783	1783	ENSG00000135720.12	DYNC1LI2	16	Phagosome; Salmonella infection; Vasopressin-regulated water reabsorption		COPI-independent Golgi-to-ER retrograde traffic; Amplification of signal from unattached kinetochores via a MAD2 inhibitory signal; Separation of Sister Chromatids; Resolution of Sister Chromatid Cohesion; RHO GTPases Activate Formins; COPI-mediated anterograde transport; MHC class II antigen presentation; HSP90 chaperone cycle for steroid hormone receptors (SHR)	36	High	1
FALSE	Master Protein	Q96PE2	Rho guanine nucleotide exchange factor 17 OS=Homo sapiens OX=9606 GN=ARHGEF17 PE=1 SV=1	1	1	1	1	2063	221.5	6.29	2.21	1	cell organization and biogenesis;regulation of biological process;response to stimulus	cytosol	protein binding	Pf00621	9828	ENSG00000110237.3	ARHGEF17	11			G alpha (12/13) signalling events; NRAGE signals death through JNK; Signalling by NGF; Rho GTPase cycle	11	High	1
FALSE	Master Protein	P40261	Nicotinamide N-methyltransferase OS=Homo sapiens OX=9606 GN=NNMT PE=1 SV=1	4	1	1	1	264	29.6	5.74	2.21	1	metabolic process;response to stimulus	cytoplasm;cytosol	catalytic activity	Pf01234, Pf08241	4837	ENSG00000166741.7	NNMT	11	Nicotinate and nicotinamide metabolism; Metabolic pathways	Metapathway biotransformation; Methylation Pathways	Metabolism of ingested SeMet, Sec, MeSec into H2Se; Methylation; Nicotinamide salvaging	15	High	1
FALSE	Master Protein	Q86Y33	Cell division cycle protein 20 homolog B OS=Homo sapiens OX=9606 GN=CDC20B PE=1 SV=3	3	1	1	1	519	57.3	8.47	2.21	1			enzyme regulator activity;protein binding	Pf00400	166979	ENSG00000164287.12	CDC20B	5		miRNA Regulation of DNA Damage Response		1	High	1
FALSE	Master Protein	O94919	Endonuclease domain-containing 1 protein OS=Homo sapiens OX=9606 GN=ENDOD1 PE=1 SV=2	3	1	1	1	500	55	5.71	2.21	1	metabolic process;transport	cytosol;extracellular;membrane	catalytic activity;metal ion binding	Pf01223	23052	ENSG00000149218.4	ENDOD1	11			Platelet degranulation	4	High	1
FALSE	Master Protein	O95208	Epsin-2 OS=Homo sapiens OX=9606 GN=EPN2 PE=1 SV=3	3	1	1	1	641	68.4	7.52	2.2	1	cell organization and biogenesis;transport	cytoplasm;cytosol	protein binding	Pf01417, Pf07651	22905	ENSG00000072134.15	EPN2	17	Endocytosis		Cargo recognition for clathrin-mediated endocytosis	5	High	1
FALSE	Master Protein	P07339	Cathepsin D OS=Homo sapiens OX=9606 GN=CTSD PE=1 SV=1	2	1	1	1	412	44.5	6.54	2.2	1	metabolic process;transport	extracellular;membrane;organelle lumen;vacuole	catalytic activity;protein binding	Pf00026, Pf07966, Pf14541, Pf14543	1509	ENSG00000117984.13	CTSD	11	Lysosome; Tuberculosis; Apoptosis; Sphingolipid signaling pathway	Prolactin Signaling Pathway	Collagen degradation; Metabolism of Angiotensinogen to Angiotensins; Neutrophil degranulation; MHC class II antigen presentation	16	High	1
FALSE	Master Protein	Q5VZK9	F-actin-uncapping protein LRRC16A OS=Homo sapiens OX=9606 GN=CARMIL1 PE=1 SV=1	1	1	1	1	1371	151.5	7.85	2.2	1	cell organization and biogenesis;cellular component movement;coagulation;metabolic process;regulation of biological process;transport	cytoplasm;cytoskeleton;cytosol;endosome;membrane;nucleus	protein binding	Pf08542	55604	ENSG00000079691.17	LRRC16A; CARMIL1	6			Factors involved in megakaryocyte development and platelet production	2	High	1
FALSE	Master Protein	P04632	Calpain small subunit 1 OS=Homo sapiens OX=9606 GN=CAPNS1 PE=1 SV=1	4	1	1	1	268	28.3	5.2	2.2	1	cell death;cell organization and biogenesis;metabolic process;regulation of biological process	cytoplasm;cytosol;membrane	catalytic activity;metal ion binding;protein binding	Pf13833	826	ENSG00000126247.10	CAPNS1	19		Integrin-mediated Cell Adhesion	Degradation of the extracellular matrix; Formation of the cornified envelope; Deregulated CDK5 triggers multiple neurodegenerative pathways in Alzheimer's disease models	9	High	1
FALSE	Master Protein	P51148	Ras-related protein Rab-5C OS=Homo sapiens OX=9606 GN=RAB5C PE=1 SV=2	6	1	1	1	216	23.5	8.41	2.2	1	regulation of biological process;response to stimulus;transport	endosome;membrane	catalytic activity;nucleotide binding;protein binding	Pf00009, Pf00025, Pf00071, Pf04670, Pf08477	5878	ENSG00000108774.14	RAB5C	17	Endocytosis; Amoebiasis; Tuberculosis; Phagosome; Vasopressin-regulated water reabsorption; Ras signaling pathway		TBC/RABGAPs; Neutrophil degranulation; Clathrin-mediated endocytosis; Golgi Associated Vesicle Biogenesis; RAB GEFs exchange GTP for GDP on RABs; RAB geranylgeranylation	21	High	1
FALSE	Master Protein	Q5H9R4	Armadillo repeat-containing X-linked protein 4 OS=Homo sapiens OX=9606 GN=ARMCX4 PE=2 SV=3	1	1	1	1	2290	235.8	5.83	2.2	1												0	High	1
FALSE	Master Protein	Q8NFW1	Collagen alpha-1(XXII) chain OS=Homo sapiens OX=9606 GN=COL22A1 PE=2 SV=2	1	1	1	1	1626	161	7.23	2.19	1		cytoplasm;extracellular;organelle lumen		Pf00092, Pf01391, Pf13519	169044	ENSG00000169436.16	COL22A1	8	Protein digestion and absorption		Collagen chain trimerization	5	High	1
FALSE	Master Protein	Q6P2S7	Putative tetratricopeptide repeat protein 41 OS=Homo sapiens OX=9606 GN=TTC41P PE=5 SV=3	1	1	1	1	1318	151.6	8.25	2.19	1		cytoplasm	protein binding	Pf13424	253724		GNN; TTC41P	12				0	High	1
FALSE	Master Protein	P28702	Retinoic acid receptor RXR-beta OS=Homo sapiens OX=9606 GN=RXRB PE=1 SV=2	3	1	1	1	533	56.9	8.18	2.18	1	metabolic process;regulation of biological process;response to stimulus	nucleus	DNA binding;metal ion binding;protein binding;receptor activity;signal transducer activity	Pf00104, Pf00105	6257	ENSG00000228333.9; ENSG00000204231.10; ENSG00000231321.9; ENSG00000227322.11; ENSG00000235712.10; ENSG00000206289.11	RXRB	6; CHR_HSCHR6_MHC_DBB_CTG1; CHR_HSCHR6_MHC_MANN_CTG1; CHR_HSCHR6_MHC_COX_CTG1; CHR_HSCHR6_MHC_MCF_CTG1; CHR_HSCHR6_MHC_QBL_CTG1	PPAR signaling pathway; Non-small cell lung cancer; Pathways in cancer; Thyroid hormone signaling pathway; Transcriptional misregulation in cancer; Small cell lung cancer; Thyroid cancer; Adipocytokine signaling pathway	Vitamin D Metabolism; Nuclear Receptors; PPAR signaling pathway; Vitamin A and Carotenoid Metabolism	Nuclear Receptor transcription pathway; Signaling by Retinoic Acid	19	High	1
FALSE	Master Protein	Q9BWM7	Sideroflexin-3 OS=Homo sapiens OX=9606 GN=SFXN3 PE=1 SV=3	4	1	1	1	321	35.5	9.1	2.18	1	transport	membrane;mitochondrion	transporter activity	Pf03820	81855	ENSG00000107819.13	SFXN3	10				0	High	1
FALSE	Master Protein	P17480	Nucleolar transcription factor 1 OS=Homo sapiens OX=9606 GN=UBTF PE=1 SV=1	2	1	1	1	764	89.4	5.81	2.17	1	metabolic process;regulation of biological process	nucleus	DNA binding;protein binding;RNA binding	Pf00505, Pf09011, Pf14887	7343	ENSG00000108312.14	UBTF	17		Ectoderm Differentiation	RNA Polymerase I Chain Elongation; NoRC negatively regulates rRNA expression; RNA Polymerase I Transcription Termination; RNA Polymerase I Promoter Escape; RNA Polymerase I Promoter Opening; RNA Polymerase I Transcription Initiation	12	High	1
FALSE	Master Protein	Q8TAD7	Overexpressed in colon carcinoma 1 protein OS=Homo sapiens OX=9606 GN=OCC1 PE=1 SV=2	19	1	1	1	63	6.4	6.57	2.17	1				Pf15506	387882	ENSG00000235162.8	C12orf75	12				0	High	1
FALSE	Master Protein	O75071	EF-hand calcium-binding domain-containing protein 14 OS=Homo sapiens OX=9606 GN=EFCAB14 PE=1 SV=1	2	1	1	1	495	55	6.32	2.17	1			metal ion binding		9813	ENSG00000159658.10	EFCAB14; KIAA0494	1				0	High	1
FALSE	Master Protein	Q9NR19	Acetyl-coenzyme A synthetase, cytoplasmic OS=Homo sapiens OX=9606 GN=ACSS2 PE=1 SV=1	1	1	1	1	701	78.5	6.46	2.17	1	cell organization and biogenesis;metabolic process	cytoplasm;cytosol;organelle lumen	catalytic activity;nucleotide binding	Pf00501, Pf13193	55902	ENSG00000131069.19	ACSS2	20	Propanoate metabolism; Carbon metabolism; Pyruvate metabolism; Glycolysis / Gluconeogenesis; Metabolic pathways	Fatty Acid Beta Oxidation; Fatty Acid Biosynthesis; Amino acid conjugation of benzoic acid	Transcriptional activation of mitochondrial biogenesis; Ethanol oxidation	15	High	1
FALSE	Master Protein	P49585	Choline-phosphate cytidylyltransferase A OS=Homo sapiens OX=9606 GN=PCYT1A PE=1 SV=2	3	1	1	1	367	41.7	7.25	2.16	1	metabolic process	cytoplasm;cytosol;endoplasmic reticulum;membrane	catalytic activity;protein binding	Pf01467	5130	ENSG00000161217.11	PCYT1A	3	Choline metabolism in cancer; Glycerophospholipid metabolism; Metabolic pathways	Kennedy pathway; One carbon metabolism and related pathways; Acetylcholine Synthesis	Synthesis of PC	11	High	1
FALSE	Master Protein	Q15643	Thyroid receptor-interacting protein 11 OS=Homo sapiens OX=9606 GN=TRIP11 PE=1 SV=3	1	1	1	1	1979	227.4	5.26	2.16	1	cell differentiation;cell organization and biogenesis;cellular component movement;metabolic process;regulation of biological process;transport	cytoplasm;cytoskeleton;Golgi;membrane;nucleus	protein binding	Pf04111, Pf08317	9321	ENSG00000100815.12	TRIP11	14			Intra-Golgi traffic; Intraflagellar transport	7	High	1
FALSE	Master Protein	P17302	Gap junction alpha-1 protein OS=Homo sapiens OX=9606 GN=GJA1 PE=1 SV=2	4	1	1	1	382	43	8.76	2.16	1	cell communication;cell death;cell organization and biogenesis;cellular homeostasis;defense response;regulation of biological process;response to stimulus;transport	cytoplasm;endoplasmic reticulum;endosome;Golgi;membrane;mitochondrion;vacuole	protein binding;signal transducer activity;transporter activity	Pf00029, Pf03508, Pf10582	2697	ENSG00000152661.7	GJA1	6	Arrhythmogenic right ventricular cardiomyopathy (ARVC); Gap junction	TarBasePathway; Arrhythmogenic Right Ventricular Cardiomyopathy; Corticotropin-releasing hormone signaling pathway; Spinal Cord Injury; Myometrial Relaxation and Contraction Pathways; Wnt Signaling Pathway Netpath; VEGFA-VEGFR2 Signaling Pathway; EGF/EGFR Signaling Pathway; Calcium Regulation in the Cardiac Cell; Sudden Infant Death Syndrome (SIDS) Susceptibility Pathways	Transport of connexins along the secretory pathway; c-src mediated regulation of Cx43 function and closure of gap junctions; Formation of annular gap junctions; Microtubule-dependent trafficking of connexons from Golgi to the plasma membrane; Oligomerization of connexins into connexons	25	High	1
FALSE	Master Protein	Q9UHD8	Septin-9 OS=Homo sapiens OX=9606 GN=SEPTIN9 PE=1 SV=2	3	1	1	1	586	65.4	8.97	2.16	1	cell division;cell organization and biogenesis;regulation of biological process	cytoplasm;cytoskeleton	catalytic activity;nucleotide binding;protein binding	Pf00735, Pf01926, Pf03193, Pf04548	10801	ENSG00000184640.17	SEPT9	17	Bacterial invasion of epithelial cells			1	High	1
FALSE	Master Protein	Q16206	Ecto-NOX disulfide-thiol exchanger 2 OS=Homo sapiens OX=9606 GN=ENOX2 PE=1 SV=2	2	1	1	1	610	70	5.95	2.15	1	cell growth;metabolic process;regulation of biological process;transport	cytosol;extracellular;membrane	catalytic activity;protein binding	Pf00076, Pf05172, Pf14259	10495	ENSG00000165675.16	ENOX2	X				0	High	1
FALSE	Master Protein	P89432	Replication origin-binding protein OS=Human herpesvirus 2 (strain HG52) OX=10315 GN=UL9 PE=3 SV=2	2	1	1	1	867	95.7	8.18	2.15	1	metabolic process		DNA binding;nucleotide binding	Pf02399, Pf07735, Pf13245								0	High	1
FALSE	Master Protein	Q9BXU1	Serine/threonine-protein kinase 31 OS=Homo sapiens OX=9606 GN=STK31 PE=2 SV=2	1	1	1	1	1019	115.6	5.14	2.15	1	metabolic process	cytoplasm;nucleus	catalytic activity;nucleotide binding	Pf00069, Pf00567	56164	ENSG00000196335.12	STK31	7				0	High	1
FALSE	Master Protein	Q86VZ4	Low-density lipoprotein receptor-related protein 11 OS=Homo sapiens OX=9606 GN=LRP11 PE=2 SV=2	3	1	1	1	500	53.3	6.47	2.15	1	response to stimulus	membrane	protein binding	Pf00057, Pf07502, Pf13754	84918	ENSG00000120256.9	LRP11	6				0	High	1
FALSE	Master Protein	Q8TB72	Pumilio homolog 2 OS=Homo sapiens OX=9606 GN=PUM2 PE=1 SV=2	1	1	1	1	1066	114.1	7.08	2.15	1	cell organization and biogenesis;metabolic process;regulation of biological process;response to stimulus	cytoplasm;cytosol;membrane	protein binding;RNA binding	Pf00806	23369		PUM2	2			Neddylation	3	High	1
FALSE	Master Protein	Q14789	Golgin subfamily B member 1 OS=Homo sapiens OX=9606 GN=GOLGB1 PE=1 SV=2	0	1	1	1	3259	375.8	5	2.15	1	cell organization and biogenesis;metabolic process;regulation of biological process;transport	Golgi;membrane	catalytic activity;DNA binding;motor activity;protein binding;RNA binding;transporter activity	Pf01496, Pf01576, Pf04111, Pf07888, Pf09726	2804	ENSG00000173230.15	GOLGB1	3			COPI-mediated anterograde transport; Golgi Associated Vesicle Biogenesis	11	High	1
FALSE	Master Protein	P56134	ATP synthase subunit f, mitochondrial OS=Homo sapiens OX=9606 GN=ATP5MF PE=1 SV=3	14	1	1	1	94	10.9	9.67	2.15	1	cell organization and biogenesis;metabolic process;transport	membrane;mitochondrion;nucleus	catalytic activity;transporter activity	Pf10206	9551	ENSG00000241468.7	ATP5J2	7	Oxidative phosphorylation; Metabolic pathways	Electron Transport Chain; Oxidative phosphorylation	Cristae formation; Formation of ATP by chemiosmotic coupling	11	High	1
FALSE	Master Protein	Q3KP66	Innate immunity activator protein OS=Homo sapiens OX=9606 GN=INAVA PE=1 SV=2	2	1	1	1	663	72.9	9.31	2.14	1	defense response;metabolic process;regulation of biological process;response to stimulus	cytoplasm;nucleus	protein binding	Pf11819	55765	ENSG00000163362.10	C1orf106	1				0	High	1
FALSE	Master Protein	Q9NZJ4	Sacsin OS=Homo sapiens OX=9606 GN=SACS PE=1 SV=2	0	1	1	1	4579	520.8	7.05	2.14	1	metabolic process;regulation of biological process	cytoplasm;mitochondrion;nucleus	protein binding	Pf00240, Pf05168	26278	ENSG00000151835.14	SACS	13				0	High	1
FALSE	Master Protein	P15088	Mast cell carboxypeptidase A OS=Homo sapiens OX=9606 GN=CPA3 PE=1 SV=2	2	1	1	1	417	48.6	9	2.14	1	metabolic process;regulation of biological process	extracellular	catalytic activity;metal ion binding	Pf00246, Pf02244	1359	ENSG00000163751.3	CPA3	3	Protein digestion and absorption; Renin-angiotensin system; Pancreatic secretion		Metabolism of Angiotensinogen to Angiotensins	6	High	1
FALSE	Master Protein	Q92572	AP-3 complex subunit sigma-1 OS=Homo sapiens OX=9606 GN=AP3S1 PE=1 SV=1	6	1	1	1	193	21.7	5.39	2.13	1	cellular component movement;regulation of biological process;response to stimulus;transport	Golgi;membrane	protein binding;transporter activity	Pf01217	1176	ENSG00000177879.15	AP3S1	5	Lysosome		Golgi Associated Vesicle Biogenesis	6	High	1
FALSE	Master Protein	Q9NXE8	Pre-mRNA-splicing factor CWC25 homolog OS=Homo sapiens OX=9606 GN=CWC25 PE=1 SV=1	1	1	1	1	425	49.6	10.18	2.13	1	metabolic process			Pf10197, Pf12542	54883	ENSG00000273559.4; ENSG00000276761.2	CWC25	17; CHR_HSCHR17_7_CTG4			mRNA Splicing - Major Pathway	4	High	1
FALSE	Master Protein	Q02880	DNA topoisomerase 2-beta OS=Homo sapiens OX=9606 GN=TOP2B PE=1 SV=3	1	1	1	1	1626	183.2	8	2.13	1	cell organization and biogenesis;cellular component movement;metabolic process;regulation of biological process	cytoplasm;cytosol;nucleus	catalytic activity;DNA binding;metal ion binding;nucleotide binding;protein binding	Pf00204, Pf00521, Pf01751, Pf02518, Pf08070, Pf13589	7155	ENSG00000077097.15	TOP2B	3	Platinum drug resistance		SUMOylation of DNA replication proteins	6	High	1
FALSE	Master Protein	Q8WW24	Tektin-4 OS=Homo sapiens OX=9606 GN=TEKT4 PE=1 SV=1	3	1	1	1	435	50.6	6.44	2.13	1	cell organization and biogenesis;cellular component movement	cytoplasm;cytoskeleton;nucleus	protein binding	Pf03148	150483	ENSG00000163060.7	TEKT4	2				0	High	1
FALSE	Master Protein	Q53EZ4	Centrosomal protein of 55 kDa OS=Homo sapiens OX=9606 GN=CEP55 PE=1 SV=3	3	1	1	1	464	54.1	7.01	2.13	1	cell division;cell organization and biogenesis	cytoplasm;cytoskeleton;membrane	protein binding	Pf12180	55165	ENSG00000138180.15	CEP55	10				0	High	1
FALSE	Master Protein	Q5T4S7	E3 ubiquitin-protein ligase UBR4 OS=Homo sapiens OX=9606 GN=UBR4 PE=1 SV=1	0	1	1	1	5183	573.5	6.04	2.13	1	metabolic process;transport	cytoplasm;cytoskeleton;cytosol;membrane;nucleus	catalytic activity;metal ion binding;protein binding	Pf02207, Pf13764	23352	ENSG00000127481.14	UBR4	1	Viral carcinogenesis		Neutrophil degranulation; Antigen processing: Ubiquitination & Proteasome degradation	7	High	1
FALSE	Master Protein	P29374	AT-rich interactive domain-containing protein 4A OS=Homo sapiens OX=9606 GN=ARID4A PE=1 SV=3	1	1	1	1	1257	142.7	5.1	2.13	1	cell organization and biogenesis;metabolic process;regulation of biological process	cytosol;membrane;nucleus	catalytic activity;DNA binding	Pf00855, Pf01388, Pf08169, Pf11717	5926	ENSG00000032219.18	ARID4A	14			HDACs deacetylate histones	3	High	1
FALSE	Master Protein	P02765	Alpha-2-HS-glycoprotein OS=Homo sapiens OX=9606 GN=AHSG PE=1 SV=2	2	1	1	1	367	39.3	5.72	2.13	1												0	High	1
FALSE	Master Protein	Q16666	Gamma-interferon-inducible protein 16 OS=Homo sapiens OX=9606 GN=IFI16 PE=1 SV=3	2	1	1	1	785	88.2	9.28	2.12	1	cell communication;cell death;cell differentiation;cell proliferation;defense response;metabolic process;regulation of biological process;response to stimulus	cytoplasm;cytosol;membrane;nucleus	DNA binding;protein binding;RNA binding	Pf02758, Pf02760	3428	ENSG00000163565.18	IFI16	1	NOD-like receptor signaling pathway	Senescence and Autophagy in Cancer	IRF3-mediated induction of type I IFN	7	High	1
FALSE	Master Protein	Q9UGN4	CMRF35-like molecule 8 OS=Homo sapiens OX=9606 GN=CD300A PE=1 SV=2	5	1	1	1	299	33.2	5.49	2.12	1	regulation of biological process;response to stimulus;transport	membrane	protein binding;receptor activity;signal transducer activity	Pf07686	11314	ENSG00000167851.13	CD300A	17			Neutrophil degranulation; Immunoregulatory interactions between a Lymphoid and a non-Lymphoid cell	5	High	1
FALSE	Master Protein	P13489	Ribonuclease inhibitor OS=Homo sapiens OX=9606 GN=RNH1 PE=1 SV=2	3	1	1	1	461	49.9	4.82	2.12	1	metabolic process;regulation of biological process	cytoplasm;cytosol	enzyme regulator activity;protein binding		6050	ENSG00000276230.4; ENSG00000023191.16	RNH1	11; CHR_HSCHR11_1_CTG8				0	High	1
FALSE	Master Protein	Q5VST9	Obscurin OS=Homo sapiens OX=9606 GN=OBSCN PE=1 SV=3	0	1	1	1	7968	867.9	5.99	2.12	1	cell differentiation;cell organization and biogenesis;development;metabolic process;regulation of biological process;response to stimulus	cytoplasm;cytosol;membrane;nucleus	catalytic activity;metal ion binding;nucleotide binding;protein binding;structural molecule activity	Pf00041, Pf00047, Pf00069, Pf00169, Pf00621, Pf07654, Pf07679, Pf07686, Pf07714, Pf13895, Pf13927	84033	ENSG00000154358.20	OBSCN	1			G alpha (12/13) signalling events; NRAGE signals death through JNK; Signalling by NGF; Rho GTPase cycle	11	High	1
FALSE	Master Protein	Q9NVD7	Alpha-parvin OS=Homo sapiens OX=9606 GN=PARVA PE=1 SV=1	2	1	1	1	372	42.2	5.95	2.11	1	cell organization and biogenesis;cellular component movement;regulation of biological process;response to stimulus	cytoplasm;cytoskeleton;cytosol;membrane	protein binding	Pf00307	55742		PARVA	11	Focal adhesion	Primary Focal Segmental Glomerulosclerosis FSGS	Localization of the PINCH-ILK-PARVIN complex to focal adhesions; Regulation of cytoskeletal remodeling and cell spreading by IPP complex components	7	High	1
FALSE	Master Protein	P24821	Tenascin OS=Homo sapiens OX=9606 GN=TNC PE=1 SV=3	1	1	1	1	2201	240.7	4.89	2.11	1	cell communication;cell differentiation;cell organization and biogenesis;metabolic process;regulation of biological process;response to stimulus	extracellular;membrane;organelle lumen	protein binding	Pf00041, Pf00147, Pf07974	3371	ENSG00000041982.15	TNC	9	MicroRNAs in cancer; Focal adhesion; ECM-receptor interaction; PI3K-Akt signaling pathway	Focal Adhesion; TGF-beta Signaling Pathway; Amplification and Expansion of Oncogenic Pathways as Metastatic Traits; TGF-B Signaling in Thyroid Cells for Epithelial-Mesenchymal Transition; Focal Adhesion-PI3K-Akt-mTOR-signaling pathway	ECM proteoglycans; Post-translational protein phosphorylation; Integrin cell surface interactions; Regulation of Insulin-like Growth Factor (IGF) transport and uptake by Insulin-like Growth Factor Binding Proteins (IGFBPs); Syndecan interactions	18	High	1
FALSE	Master Protein	Q6YMS4	Genome polyprotein OS=Dengue virus type 3 (strain Sri Lanka/1266/2000) OX=408692 GN=pol PE=1 SV=1	0	1	1	1	3390	377.7	8.35	2.11	1	cell organization and biogenesis;metabolic process;regulation of biological process;response to stimulus;transport	extracellular;membrane	catalytic activity;metal ion binding;nucleotide binding;protein binding;RNA binding;structural molecule activity;transporter activity	Pf00270, Pf00869, Pf00948, Pf00949, Pf00972, Pf01002, Pf01003, Pf01004, Pf01005, Pf01349, Pf01350, Pf01570, Pf01728, Pf02832, Pf07652, Pf13245, Pf13365	5075727		pol; flavivirus polyprotein gene					0	High	1
FALSE	Master Protein	P12259	Coagulation factor V OS=Homo sapiens OX=9606 GN=F5 PE=1 SV=4	0	1	1	1	2224	251.5	6.05	2.11	1	cell organization and biogenesis;coagulation;metabolic process;response to stimulus;transport	endoplasmic reticulum;extracellular;Golgi;membrane;organelle lumen	metal ion binding;protein binding	Pf00754, Pf07732	2153	ENSG00000198734.10	F5	1	Complement and coagulation cascades	Blood Clotting Cascade; Complement and Coagulation Cascades	Platelet degranulation ; Post-translational protein phosphorylation; Regulation of Insulin-like Growth Factor (IGF) transport and uptake by Insulin-like Growth Factor Binding Proteins (IGFBPs); Common Pathway of Fibrin Clot Formation; Cargo concentration in the ER; COPII (Coat Protein 2) Mediated Vesicle Transport	20	High	1
FALSE	Master Protein	O60664	Perilipin-3 OS=Homo sapiens OX=9606 GN=PLIN3 PE=1 SV=3	3	1	1	1	434	47	5.44	2.1	1	transport	cytoplasm;cytosol;endosome;Golgi;membrane	protein binding	Pf03036	10226	ENSG00000105355.8	PLIN3	19			Triglyceride catabolism; Retrograde transport at the Trans-Golgi-Network	8	High	1
FALSE	Master Protein	P55072	Transitional endoplasmic reticulum ATPase OS=Homo sapiens OX=9606 GN=VCP PE=1 SV=4	2	1	1	1	806	89.3	5.26	2.1	1	cell communication;cell organization and biogenesis;metabolic process;regulation of biological process;response to stimulus;transport	cytoplasm;cytosol;endoplasmic reticulum;extracellular;membrane;nucleus;organelle lumen;proteasome	catalytic activity;enzyme regulator activity;nucleotide binding;protein binding;RNA binding	Pf00004, Pf00910, Pf01057, Pf01078, Pf02359, Pf02933, Pf05496, Pf05673, Pf06068, Pf07724, Pf07726, Pf07728, Pf09336, Pf13191, Pf13207, Pf13401	7415	ENSG00000165280.15	VCP	9	Protein processing in endoplasmic reticulum; Legionellosis		Protein methylation; Translesion Synthesis by POLH; N-glycan trimming in the ER and Calnexin/Calreticulin cycle; Josephin domain DUBs; Ovarian tumor domain proteases; ABC-family proteins mediated transport; HSF1 activation; Hh mutants that don't undergo autocatalytic processing are degraded by ERAD; E3 ubiquitin ligases ubiquitinate target proteins; Neutrophil degranulation; Defective CFTR causes…	35	High	1
FALSE	Master Protein	A6NDB9	Paralemmin-3 OS=Homo sapiens OX=9606 GN=PALM3 PE=1 SV=2	2	1	1	1	673	71.7	4.53	2.1	1	regulation of biological process;response to stimulus	cytoplasm;membrane	nucleotide binding;protein binding		342979	ENSG00000187867.8	PALM3	19				0	High	1
FALSE	Master Protein	P62805	Histone H4 OS=Homo sapiens OX=9606 GN=H4C1 PE=1 SV=2	10	1	1	1	103	11.4	11.36	2.1	1	cell organization and biogenesis;metabolic process;regulation of biological process;response to stimulus	chromosome;extracellular;membrane;nucleus	DNA binding;protein binding;RNA binding	Pf00125, Pf02969, Pf15630	8359; 8361; 8360; 8363; 8370; 554313; 8365; 8364; 121504; 8367; 8294; 8366; 8362; 8368	ENSG00000197061.4; ENSG00000275126.1; ENSG00000273542.1; ENSG00000197238.4; ENSG00000197837.3; ENSG00000276966.2; ENSG00000158406.4; ENSG00000270882.2; ENSG00000274618.1; ENSG00000278637.1; ENSG00000277157.1; ENSG00000278705.1; ENSG00000270276.2; ENSG00000276180.1	HIST1H4A; HIST1H4F; HIST1H4D; HIST1H4J; HIST2H4A; HIST2H4B; HIST1H4H; HIST1H4C; HIST4H4; HIST1H4E; HIST1H4I; HIST1H4B; HIST1H4K; HIST1H4L	6; 1; 12	Viral carcinogenesis; Systemic lupus erythematosus; Alcoholism	Gastric Cancer Network 1; Histone Modifications; Type II interferon signaling (IFNG)	SIRT1 negatively regulates rRNA expression; RMTs methylate histone arginines; Nonhomologous End-Joining (NHEJ); Activation of anterior HOX genes in hindbrain development during early embryogenesis; NoRC negatively regulates rRNA expression; Meiotic synapsis; Transcriptional regulation by small RNAs; Meiotic recombination; PRC2 methylates histones and DNA; Recruitment and ATM-mediated phosphorylat…	82	High	1
FALSE	Master Protein	Q00765	Receptor expression-enhancing protein 5 OS=Homo sapiens OX=9606 GN=REEP5 PE=1 SV=3	5	1	1	1	189	21.5	8.1	2.1	1		endoplasmic reticulum;membrane	protein binding	Pf03134	7905	ENSG00000129625.12	REEP5	5			Olfactory Signaling Pathway; GPCR downstream signalling	4	High	1
FALSE	Master Protein	Q8NA72	Centrosomal protein POC5 OS=Homo sapiens OX=9606 GN=POC5 PE=1 SV=2	3	1	1	1	575	63.3	7.42	2.1	1		cytoplasm;cytoskeleton	protein binding		134359	ENSG00000152359.14	POC5	5				0	High	1
FALSE	Master Protein	Q5T442	Gap junction gamma-2 protein OS=Homo sapiens OX=9606 GN=GJC2 PE=1 SV=1	5	1	1	1	439	47	7.61	2.1	1	cell communication;regulation of biological process;response to stimulus;transport	membrane	transporter activity	Pf00029, Pf10582	57165	ENSG00000198835.3	GJC2	1		Calcium Regulation in the Cardiac Cell	Gap junction assembly	6	High	1
FALSE	Master Protein	P51911	Calponin-1 OS=Homo sapiens OX=9606 GN=CNN1 PE=1 SV=2	4	1	1	1	297	33.2	9.07	2.09	1	cell organization and biogenesis;regulation of biological process	cytoskeleton	protein binding	Pf00307, Pf00402	1264	ENSG00000130176.7	CNN1	19		Endothelin Pathways; Myometrial Relaxation and Contraction Pathways		2	High	1
FALSE	Master Protein	Q2M5E4	Regulator of G-protein signaling 21 OS=Homo sapiens OX=9606 GN=RGS21 PE=2 SV=1	10	1	1	1	152	17.7	7.02	2.09	1	regulation of biological process	cytoplasm;membrane	enzyme regulator activity	Pf00615	431704	ENSG00000253148.1	RGS21	1			Gastrin-CREB signalling pathway via PKC and MAPK; G alpha (i) signalling events	6	High	1
FALSE	Master Protein	Q9H6N6	Putative uncharacterized protein MYH16 OS=Homo sapiens OX=9606 GN=MYH16 PE=1 SV=2	1	1	1	1	1097	128.2	5.49	2.08	1	cell organization and biogenesis;metabolic process		catalytic activity;motor activity	Pf01576, Pf04111, Pf04582, Pf05483, Pf09726	84176		MYH16	7				0	High	1
FALSE	Master Protein	Q9NWB6	Arginine and glutamate-rich protein 1 OS=Homo sapiens OX=9606 GN=ARGLU1 PE=1 SV=1	2	1	1	1	273	33.2	10.35	2.08	1	metabolic process;regulation of biological process	mitochondrion;nucleus	protein binding	Pf15346	55082	ENSG00000134884.13	ARGLU1	13				0	High	1
FALSE	Master Protein	P06935	Genome polyprotein OS=West Nile virus OX=11082 PE=1 SV=2	0	1	1	1	3430	379.9	8.34	2.08	1	cell organization and biogenesis;metabolic process;regulation of biological process;response to stimulus;transport	extracellular;membrane	catalytic activity;DNA binding;metal ion binding;nucleotide binding;protein binding;RNA binding;structural molecule activity	Pf00869, Pf00948, Pf00949, Pf00972, Pf01002, Pf01003, Pf01004, Pf01005, Pf01349, Pf01350, Pf01570, Pf01728, Pf02832, Pf07652, Pf13245	912267		WNVgp1; flavivirus polyprotein gene					0	High	1
FALSE	Master Protein	P26313	Pre-glycoprotein polyprotein GP complex OS=Junin mammarenavirus OX=2169991 GN=GPC PE=1 SV=2	2	1	1	1	485	55.6	8.38	2.08	1	cell organization and biogenesis;transport	membrane		Pf00798								0	High	1
FALSE	Master Protein	Q8WUD1	Ras-related protein Rab-2B OS=Homo sapiens OX=9606 GN=RAB2B PE=1 SV=1	7	1	1	1	216	24.2	7.83	2.08	1	regulation of biological process;response to stimulus;transport	endoplasmic reticulum;Golgi;membrane	catalytic activity;nucleotide binding;protein binding	Pf00025, Pf00071, Pf01926, Pf08477	84932	ENSG00000129472.13	RAB2B	14			RAB geranylgeranylation	3	High	1
FALSE	Master Protein	P11279	Lysosome-associated membrane glycoprotein 1 OS=Homo sapiens OX=9606 GN=LAMP1 PE=1 SV=3	3	1	1	1	417	44.9	8.75	2.07	1	cell death;regulation of biological process;response to stimulus;transport	cell surface;cytoplasm;cytosol;endosome;membrane;vacuole	protein binding;receptor activity	Pf01299	3916	ENSG00000185896.10	LAMP1	13	Lysosome; Tuberculosis; Phagosome	Senescence and Autophagy in Cancer	Neutrophil degranulation	7	High	1
FALSE	Master Protein	Q96RF0	Sorting nexin-18 OS=Homo sapiens OX=9606 GN=SNX18 PE=1 SV=2	3	1	1	1	628	68.9	5.68	2.07	1	cell division;metabolic process;regulation of biological process;transport	endosome;membrane	catalytic activity;protein binding	Pf00018, Pf00787, Pf03894, Pf07653, Pf10456, Pf14604	112574	ENSG00000178996.13	SNX18	5			Clathrin-mediated endocytosis	3	High	1
FALSE	Master Protein	Q9Y6C9	Mitochondrial carrier homolog 2 OS=Homo sapiens OX=9606 GN=MTCH2 PE=1 SV=1	4	1	1	1	303	33.3	7.97	2.07	1	regulation of biological process;transport	membrane;mitochondrion;nucleus		Pf00153	23788	ENSG00000109919.9	MTCH2	11				0	High	1
FALSE	Master Protein	O60308	Centrosomal protein of 104 kDa OS=Homo sapiens OX=9606 GN=CEP104 PE=1 SV=1	1	1	1	1	925	104.4	7.62	2.07	1		cytoplasm;cytoskeleton	protein binding		9731	ENSG00000116198.12	CEP104	1				0	High	1
FALSE	Master Protein	Q16777	Histone H2A type 2-C OS=Homo sapiens OX=9606 GN=H2AC20 PE=1 SV=4	5	1	1	1	129	14	10.9	2.07	1	regulation of biological process	chromosome;nucleus	DNA binding;protein binding	Pf00125, Pf00808	8338	ENSG00000184260.5	HIST2H2AC	1	Systemic lupus erythematosus; Alcoholism		SIRT1 negatively regulates rRNA expression; UCH proteinases; RMTs methylate histone arginines; Activation of anterior HOX genes in hindbrain development during early embryogenesis; NoRC negatively regulates rRNA expression; Meiotic synapsis; Transcriptional regulation by small RNAs; Meiotic recombination; PRC2 methylates histones and DNA; HDACs deacetylate histones; Formation of the beta-catenin:…	66	High	1
FALSE	Master Protein	P14854	Cytochrome c oxidase subunit 6B1 OS=Homo sapiens OX=9606 GN=COX6B1 PE=1 SV=2	13	1	1	1	86	10.2	7.05	2.06	1	metabolic process;transport	membrane;mitochondrion	catalytic activity;transporter activity	Pf02297	1340	ENSG00000126267.8	COX6B1	19	Huntington's disease; Parkinson's disease; Alzheimer's disease; Oxidative phosphorylation; Non-alcoholic fatty liver disease (NAFLD); Metabolic pathways; Cardiac muscle contraction	Electron Transport Chain	TP53 Regulates Metabolic Genes; Respiratory electron transport	17	High	1
FALSE	Master Protein	P28827	Receptor-type tyrosine-protein phosphatase mu OS=Homo sapiens OX=9606 GN=PTPRM PE=1 SV=2	1	1	1	1	1452	163.6	6.65	2.06	1	cell organization and biogenesis;cellular component movement;metabolic process;regulation of biological process;response to stimulus	cytoplasm;membrane	catalytic activity;protein binding;receptor activity;signal transducer activity	Pf00041, Pf00047, Pf00102, Pf00629, Pf00782, Pf07679, Pf14566	5797	ENSG00000173482.16	PTPRM	18	Cell adhesion molecules (CAMs); Adherens junction			2	High	1
FALSE	Master Protein	P07093	Glia-derived nexin OS=Homo sapiens OX=9606 GN=SERPINE2 PE=1 SV=1	3	1	1	1	398	44	9.29	2.06	1	cell differentiation;cell organization and biogenesis;coagulation;development;regulation of biological process;response to stimulus;transport	cytosol;extracellular	enzyme regulator activity;protein binding	Pf00079	5270	ENSG00000135919.12	SERPINE2	2			Dissolution of Fibrin Clot; Common Pathway of Fibrin Clot Formation; Intrinsic Pathway of Fibrin Clot Formation	5	High	1
FALSE	Master Protein	Q16787	Laminin subunit alpha-3 OS=Homo sapiens OX=9606 GN=LAMA3 PE=1 SV=2	0	1	1	1	3333	366.4	7.24	2.06	1	cell differentiation;cell organization and biogenesis;cellular component movement;regulation of biological process;transport	extracellular	catalytic activity;motor activity;protein binding;structural molecule activity	Pf00038, Pf00052, Pf00053, Pf00054, Pf00055, Pf01576, Pf02210, Pf03938, Pf05557, Pf06008, Pf06009, Pf06873, Pf07888, Pf07926, Pf10174, Pf11985, Pf12795, Pf13385, Pf13851	3909		LAMA3	18	Amoebiasis; Pathways in cancer; Toxoplasmosis; Focal adhesion; Small cell lung cancer; ECM-receptor interaction; Metabolic pathways; PI3K-Akt signaling pathway	Alpha 6 Beta 4 signaling pathway; Focal Adhesion; Overview of nanoparticle effects; Focal Adhesion-PI3K-Akt-mTOR-signaling pathway	ECM proteoglycans; Laminin interactions; Degradation of the extracellular matrix; MET activates PTK2 signaling; Type I hemidesmosome assembly; Anchoring fibril formation; Non-integrin membrane-ECM interactions	28	High	1
FALSE	Master Protein	A7MCY6	TANK-binding kinase 1-binding protein 1 OS=Homo sapiens OX=9606 GN=TBKBP1 PE=1 SV=1	2	1	1	1	615	67.7	5.86	2.06	1	defense response;response to stimulus		protein binding	Pf12845	9755	ENSG00000198933.9	TBKBP1	17	RIG-I-like receptor signaling pathway	RIG-I-like Receptor Signaling		2	High	1
FALSE	Master Protein	Q9C037	E3 ubiquitin-protein ligase TRIM4 OS=Homo sapiens OX=9606 GN=TRIM4 PE=1 SV=2	2	1	1	1	500	57.4	8.1	2.06	1	cell organization and biogenesis;defense response;metabolic process;response to stimulus	cytoplasm;cytosol;membrane	catalytic activity;metal ion binding;protein binding	Pf00097, Pf00622, Pf00643, Pf13445, Pf13639, Pf13765, Pf13920, Pf13923, Pf14570, Pf14634, Pf15227	89122	ENSG00000146833.15	TRIM4	7			Antigen processing: Ubiquitination & Proteasome degradation	4	High	1
FALSE	Master Protein	Q9BV36	Melanophilin OS=Homo sapiens OX=9606 GN=MLPH PE=1 SV=1	2	1	1	1	600	65.9	6.07	2.06	1	cellular component movement;transport	cytoplasm;cytoskeleton	metal ion binding;protein binding	Pf02318, Pf04698	79083	ENSG00000115648.13	MLPH	2		Deregulation of Rab and Rab Effector Genes in Bladder Cancer		1	High	1
FALSE	Master Protein	P13797	Plastin-3 OS=Homo sapiens OX=9606 GN=PLS3 PE=1 SV=4	2	1	1	1	630	70.8	5.6	2.05	1	cell organization and biogenesis	cytoplasm;cytosol;membrane	metal ion binding;protein binding	Pf00036, Pf00307, Pf13499	5358	ENSG00000102024.17	PLS3	X				0	High	1
FALSE	Master Protein	Q5JQC9	A-kinase anchor protein 4 OS=Homo sapiens OX=9606 GN=AKAP4 PE=1 SV=1	2	1	1	1	854	94.4	6.96	2.05	1	cell organization and biogenesis;cellular component movement;regulation of biological process;response to stimulus	cytoplasm;cytoskeleton;nucleus	protein binding	Pf05716	8852	ENSG00000147081.14	AKAP4	X		G Protein Signaling Pathways		1	High	1
FALSE	Master Protein	P78312	Protein FAM193A OS=Homo sapiens OX=9606 GN=FAM193A PE=1 SV=2	1	1	1	1	1265	139.9	6.48	2.05	1					8603	ENSG00000125386.15	FAM193A	4				0	High	1
FALSE	Master Protein	Q6NXT6	Transmembrane anterior posterior transformation protein 1 homolog OS=Homo sapiens OX=9606 GN=TAPT1 PE=1 SV=1	3	1	1	1	567	64.2	8.28	2.05	1	cell differentiation;cell organization and biogenesis;development;regulation of biological process;response to stimulus	cytoplasm;cytoskeleton;membrane	receptor activity;signal transducer activity	Pf05346	202018	ENSG00000169762.16	TAPT1	4				0	High	1
FALSE	Master Protein	Q49MG5	Microtubule-associated protein 9 OS=Homo sapiens OX=9606 GN=MAP9 PE=1 SV=3	1	1	1	1	647	74.2	7.8	2.05	1	cell division;cell organization and biogenesis;regulation of biological process	cytoplasm;cytoskeleton	protein binding		79884	ENSG00000164114.18	MAP9	4				0	High	1
FALSE	Master Protein	Q9Y6N9	Harmonin OS=Homo sapiens OX=9606 GN=USH1C PE=1 SV=3	2	1	1	1	552	62.2	5.49	2.05	1	cell differentiation;cell organization and biogenesis;regulation of biological process	cytoplasm;cytoskeleton;cytosol;membrane	protein binding	Pf00595, Pf13180	10083	ENSG00000006611.15	USH1C	11				0	High	1
FALSE	Master Protein	P62854	40S ribosomal protein S26 OS=Homo sapiens OX=9606 GN=RPS26 PE=1 SV=3	8	1	1	1	115	13	11	2.05	1	cell organization and biogenesis;metabolic process;regulation of biological process;transport	cytosol;membrane;ribosome	protein binding;RNA binding;structural molecule activity	Pf01283	6231; 101929876; 728937	ENSG00000197728.9	RPS26; LOC101929876; RPS26P25	12; 20; 4	Ribosome	Cytoplasmic Ribosomal Proteins	Peptide chain elongation; Eukaryotic Translation Termination; Viral mRNA Translation; Formation of the ternary complex, and subsequently, the 43S complex; L13a-mediated translational silencing of Ceruloplasmin expression; Selenocysteine synthesis; Nonsense Mediated Decay (NMD) independent of the Exon Junction Complex (EJC); Nonsense Mediated Decay (NMD) enhanced by the Exon Junction Complex (EJC)…	38	High	1
FALSE	Master Protein	Q9Y6M1	Insulin-like growth factor 2 mRNA-binding protein 2 OS=Homo sapiens OX=9606 GN=IGF2BP2 PE=1 SV=2	2	1	1	1	599	66.1	8.46	2.04	1	regulation of biological process;transport	cytoplasm;cytoskeleton;cytosol;nucleus	protein binding;RNA binding;translation regulator activity	Pf00013, Pf00076, Pf13014, Pf13083, Pf13893, Pf14259	10644	ENSG00000073792.15	IGF2BP2	3			Insulin-like Growth Factor-2 mRNA Binding Proteins (IGF2BPs/IMPs/VICKZs) bind RNA	2	High	1
FALSE	Master Protein	P02511	Alpha-crystallin B chain OS=Homo sapiens OX=9606 GN=CRYAB PE=1 SV=2	5	1	1	1	175	20.1	7.33	2.04	1	cell death;cell organization and biogenesis;metabolic process;regulation of biological process;response to stimulus	cell surface;cytoplasm;cytoskeleton;cytosol;Golgi;membrane;mitochondrion;nucleus	metal ion binding;protein binding;structural molecule activity	Pf00011, Pf00525	1410	ENSG00000109846.7	CRYAB	11	Longevity regulating pathway - multiple species; Protein processing in endoplasmic reticulum		HSF1-dependent transactivation	6	High	1
FALSE	Master Protein	Q9P0J6	39S ribosomal protein L36, mitochondrial OS=Homo sapiens OX=9606 GN=MRPL36 PE=1 SV=1	9	1	1	1	103	11.8	11.27	2.04	1	cell organization and biogenesis;metabolic process	membrane;mitochondrion;ribosome	structural molecule activity	Pf00444	64979	ENSG00000171421.12	MRPL36	5	Ribosome		Mitochondrial translation initiation; Mitochondrial translation elongation; Mitochondrial translation termination	7	High	1
FALSE	Master Protein	P10696	Alkaline phosphatase, germ cell type OS=Homo sapiens OX=9606 GN=ALPG PE=2 SV=4	2	1	1	1	532	57.3	6.34	2.04	1	metabolic process	extracellular;membrane	catalytic activity;metal ion binding	Pf00245	251	ENSG00000163286.8	ALPPL2	2	Folate biosynthesis; Thiamine metabolism; Metabolic pathways		Post-translational modification: synthesis of GPI-anchored proteins	6	High	1
FALSE	Master Protein	Q15361	Transcription termination factor 1 OS=Homo sapiens OX=9606 GN=TTF1 PE=1 SV=3	2	1	1	1	905	103	9.38	2.04	1	cell differentiation;cell organization and biogenesis;metabolic process;regulation of biological process	cytosol;membrane;nucleus	DNA binding	Pf13921	7270	ENSG00000125482.12	TTF1	9	Thyroid hormone synthesis	Human Thyroid Stimulating Hormone (TSH) signaling pathway	Surfactant metabolism; Defective pro-SFTPB causes pulmonary surfactant metabolism dysfunction 1 (SMDP1) and respiratory distress syndrome (RDS); RNA Polymerase I Transcription Termination; ERCC6 (CSB) and EHMT2 (G9a) positively regulate rRNA expression; NoRC negatively regulates rRNA expression; RNA Polymerase I Transcription Initiation	18	High	1
FALSE	Master Protein	P03523	RNA-directed RNA polymerase L OS=Vesicular stomatitis Indiana virus (strain San Juan) OX=11285 GN=L PE=1 SV=2	1	1	1	1	2109	240.7	8.37	2.04	1	metabolic process		catalytic activity;nucleotide binding;protein binding	Pf00946, Pf14314, Pf14318	1489835		VSIVgp5					0	High	1
FALSE	Master Protein	Q14156	Protein EFR3 homolog A OS=Homo sapiens OX=9606 GN=EFR3A PE=1 SV=2	1	1	1	1	821	92.9	6.7	2.04	1	cell organization and biogenesis;metabolic process	cytoplasm;cytosol;membrane			23167	ENSG00000132294.14	EFR3A	8				0	High	1
FALSE	Master Protein	P53804	E3 ubiquitin-protein ligase TTC3 OS=Homo sapiens OX=9606 GN=TTC3 PE=1 SV=2	0	1	1	1	2025	229.7	7.52	2.04	1	metabolic process	cytosol;nucleus	catalytic activity;metal ion binding;protein binding	Pf00097, Pf12678, Pf13414, Pf13424, Pf13431, Pf13639, Pf13923, Pf14634	7267	ENSG00000182670.13	TTC3	21				0	High	1
FALSE	Master Protein	P55042	GTP-binding protein RAD OS=Homo sapiens OX=9606 GN=RRAD PE=1 SV=2	3	1	1	1	308	33.2	8.88	2.04	1	regulation of biological process;response to stimulus	membrane	catalytic activity;nucleotide binding;protein binding	Pf00071, Pf08477	6236	ENSG00000166592.11	RRAD	16		Insulin Signaling		1	High	1
FALSE	Master Protein	Q9BZF9	Uveal autoantigen with coiled-coil domains and ankyrin repeats OS=Homo sapiens OX=9606 GN=UACA PE=1 SV=2	1	1	1	1	1416	162.4	7.03	2.04	1	metabolic process;regulation of biological process;response to stimulus	cytoplasm;cytoskeleton;cytosol;extracellular;nucleus	protein binding	Pf00023, Pf04111, Pf07888, Pf09726, Pf10174, Pf12128, Pf12796, Pf13606, Pf13637, Pf13857	55075	ENSG00000137831.14	UACA	15				0	High	1
FALSE	Master Protein	Q9H3E2	Sorting nexin-25 OS=Homo sapiens OX=9606 GN=SNX25 PE=1 SV=2	1	1	1	1	840	97.9	6.38	2.03	1	metabolic process;regulation of biological process;transport	endosome;membrane	protein binding	Pf00615, Pf00787, Pf02194, Pf08628	83891	ENSG00000109762.15	SNX25	4				0	High	1
FALSE	Master Protein	O94979	Protein transport protein Sec31A OS=Homo sapiens OX=9606 GN=SEC31A PE=1 SV=3	1	1	1	1	1220	132.9	6.89	2.03	1	cell organization and biogenesis;response to stimulus;transport	cytoplasm;cytosol;endoplasmic reticulum;membrane	protein binding	Pf03154, Pf09770, Pf12931	22872	ENSG00000138674.16	SEC31A	4	Protein processing in endoplasmic reticulum	Sterol Regulatory Element-Binding Proteins (SREBP) signalling	Antigen Presentation: Folding, assembly and peptide loading of class I MHC; COPII (Coat Protein 2) Mediated Vesicle Transport; XBP1(S) activates chaperone genes; MHC class II antigen presentation	18	High	1
FALSE	Master Protein	Q96AY3	Peptidyl-prolyl cis-trans isomerase FKBP10 OS=Homo sapiens OX=9606 GN=FKBP10 PE=1 SV=1	3	1	1	1	582	64.2	5.62	2.03	1	cell organization and biogenesis;metabolic process	cytoplasm;endoplasmic reticulum;organelle lumen	catalytic activity;metal ion binding	Pf00254	60681	ENSG00000141756.18	FKBP10	17				0	High	1
FALSE	Master Protein	P50993	Sodium/potassium-transporting ATPase subunit alpha-2 OS=Homo sapiens OX=9606 GN=ATP1A2 PE=1 SV=1	1	1	1	1	1020	112.2	5.66	2.03	1	cell communication;cellular homeostasis;metabolic process;regulation of biological process;response to stimulus;transport	cytoplasm;endosome;membrane	catalytic activity;metal ion binding;nucleotide binding;protein binding;transporter activity	Pf00122, Pf00689, Pf00690, Pf00702, Pf08282, Pf12710, Pf13246	477	ENSG00000018625.14	ATP1A2	1	Bile secretion; cGMP-PKG signaling pathway; Endocrine and other factor-regulated calcium reabsorption; Protein digestion and absorption; Proximal tubule bicarbonate reclamation; Thyroid hormone signaling pathway; Insulin secretion; Adrenergic signaling in cardiomyocytes; Thyroid hormone synthesis; Pancreatic secretion; Aldosterone-regulated sodium reabsorption; Carbohydrate digestion and absorpti…	Synaptic Vesicle Pathway	Ion homeostasis; Ion transport by P-type ATPases	24	High	1
FALSE	Master Protein	P05198	Eukaryotic translation initiation factor 2 subunit 1 OS=Homo sapiens OX=9606 GN=EIF2S1 PE=1 SV=3	4	1	1	1	315	36.1	5.08	2.03	1	cell communication;metabolic process;regulation of biological process;response to stimulus;transport	cytoplasm;cytosol;membrane;nucleus;ribosome	protein binding;RNA binding	Pf00575, Pf07541	1965	ENSG00000134001.12	EIF2S1	14	Protein processing in endoplasmic reticulum; Apoptosis; Non-alcoholic fatty liver disease (NAFLD); RNA transport; Measles; Herpes simplex infection; Hepatitis C; Influenza A	Translation Factors; Brain-Derived Neurotrophic Factor (BDNF) signaling pathway	Formation of the ternary complex, and subsequently, the 43S complex; L13a-mediated translational silencing of Ceruloplasmin expression; ABC-family proteins mediated transport; Translation initiation complex formation; PERK regulates gene expression; GTP hydrolysis and joining of the 60S ribosomal subunit; Recycling of eIF2:GDP; Ribosomal scanning and start codon recognition	25	High	1
FALSE	Master Protein	Q8N9W5	Dynein assembly factor 3, axonemal OS=Homo sapiens OX=9606 GN=DNAAF3 PE=1 SV=4	2	1	1	1	541	59.4	6	2.03	1	cell organization and biogenesis	cytoplasm		Pf14737, Pf14740	352909	ENSG00000167646.13	DNAAF3	19				0	High	1
FALSE	Master Protein	P29120	Neuroendocrine convertase 1 OS=Homo sapiens OX=9606 GN=PCSK1 PE=1 SV=2	1	1	1	1	753	84.1	5.99	2.03	1	cell communication;metabolic process	organelle lumen	catalytic activity;protein binding	Pf00082, Pf01483, Pf12177	5122	ENSG00000175426.10	PCSK1	5			Insulin processing; Synthesis, secretion, and inactivation of Glucagon-like Peptide-1 (GLP-1); Synthesis, secretion, and deacylation of Ghrelin; Peptide hormone biosynthesis; Synthesis, secretion, and inactivation of Glucose-dependent Insulinotropic Polypeptide (GIP)	8	High	1
FALSE	Master Protein	O95816	BAG family molecular chaperone regulator 2 OS=Homo sapiens OX=9606 GN=BAG2 PE=1 SV=1	4	1	1	1	211	23.8	6.7	2.02	1	metabolic process;regulation of biological process	cytosol	enzyme regulator activity;nucleotide binding;protein binding	Pf02179	9532	ENSG00000112208.11	BAG2	6	Protein processing in endoplasmic reticulum		Regulation of HSF1-mediated heat shock response	5	High	1
FALSE	Master Protein	Q8IYX1	TBC1 domain family member 21 OS=Homo sapiens OX=9606 GN=TBC1D21 PE=1 SV=1	2	1	1	1	336	39.2	6.19	2.02	1	cell differentiation;regulation of biological process;transport	cytoplasm;cytoskeleton	enzyme regulator activity;protein binding	Pf00566	161514	ENSG00000167139.8	TBC1D21	15				0	High	1
FALSE	Master Protein	A0A1B0GWB2	Proline rich transmembrane protein 1B OS=Homo sapiens OX=9606 GN=PRRT1B PE=3 SV=1	5	1	1	1	263	26.8	4.88	2.02	1	response to stimulus	membrane		Pf04505		ENSG00000283526.1		9				0	High	1
FALSE	Master Protein	O14967	Calmegin OS=Homo sapiens OX=9606 GN=CLGN PE=1 SV=1	2	1	1	1	610	70	4.69	2.02	1	cell organization and biogenesis;metabolic process	endoplasmic reticulum;membrane	metal ion binding;protein binding	Pf00262	1047	ENSG00000153132.12	CLGN	4				0	High	1
FALSE	Master Protein	A9UHW6	MIF4G domain-containing protein OS=Homo sapiens OX=9606 GN=MIF4GD PE=1 SV=1	3	1	1	1	222	25.4	5.33	2.02	1	regulation of biological process	cytoplasm;cytosol;nucleus	protein binding;RNA binding	Pf02854	57409	ENSG00000125457.13	MIF4GD	17				0	High	1
FALSE	Master Protein	Q5JS13	Ras-specific guanine nucleotide-releasing factor RalGPS1 OS=Homo sapiens OX=9606 GN=RALGPS1 PE=1 SV=1	1	1	1	1	557	62.1	9.11	2.01	1	regulation of biological process;response to stimulus	cytoplasm;membrane		Pf00169, Pf00617	9649	ENSG00000136828.18	RALGPS1	9				0	High	1
FALSE	Master Protein	P20810	Calpastatin OS=Homo sapiens OX=9606 GN=CAST PE=1 SV=4	2	1	1	1	708	76.5	5.07	2.01	1	regulation of biological process	cytosol;endoplasmic reticulum;membrane	enzyme regulator activity;protein binding;RNA binding	Pf00748	831	ENSG00000153113.23	CAST	5			Degradation of the extracellular matrix; Deregulated CDK5 triggers multiple neurodegenerative pathways in Alzheimer's disease models	5	High	1
FALSE	Master Protein	Q6P2C0	WD repeat-containing protein 93 OS=Homo sapiens OX=9606 GN=WDR93 PE=2 SV=1	1	1	1	1	686	77.3	6.39	2.01	1	metabolic process		catalytic activity;protein binding		56964	ENSG00000140527.14	WDR93	15				0	High	1
FALSE	Master Protein	Q92747	Actin-related protein 2/3 complex subunit 1A OS=Homo sapiens OX=9606 GN=ARPC1A PE=1 SV=2	2	1	1	1	370	41.5	8.18	2	1	cell organization and biogenesis;regulation of biological process;response to stimulus	cytoplasm;cytoskeleton;cytosol	protein binding	Pf00400	10552	ENSG00000241685.9	ARPC1A	7	Endocytosis; Pathogenic Escherichia coli infection; Salmonella infection; Regulation of actin cytoskeleton; Bacterial invasion of epithelial cells; Fc gamma R-mediated phagocytosis; Shigellosis	Pathogenic Escherichia coli infection	EPHB-mediated forward signaling; Clathrin-mediated endocytosis; RHO GTPases Activate WASPs and WAVEs; Regulation of actin dynamics for phagocytic cup formation	23	High	1
FALSE	Master Protein	Q9NRD8	Dual oxidase 2 OS=Homo sapiens OX=9606 GN=DUOX2 PE=1 SV=2	1	1	1	1	1548	175.3	7.85	2	1	metabolic process;regulation of biological process;response to stimulus	membrane	antioxidant activity;catalytic activity;metal ion binding	Pf00036, Pf00175, Pf01794, Pf03098, Pf08022, Pf08030, Pf13499, Pf13833	50506	ENSG00000140279.12	DUOX2	15	Thyroid hormone synthesis	Nucleotide-binding Oligomerization Domain (NOD) pathway	Thyroxine biosynthesis	6	High	1
FALSE	Master Protein	Q81966	Replication protein E1 OS=Human papillomavirus type 59 OX=37115 GN=E1 PE=3 SV=1	3	1	1	1	644	72.8	5.99	2	1	metabolic process		catalytic activity;DNA binding;nucleotide binding	Pf00519, Pf00524, Pf01057								0	High	1
FALSE	Master Protein	Q9UN42	Protein ATP1B4 OS=Homo sapiens OX=9606 GN=ATP1B4 PE=1 SV=1	3	1	1	1	357	41.6	4.75	2	1	metabolic process;regulation of biological process;transport	membrane;nucleus	protein binding;transporter activity	Pf00287	23439	ENSG00000101892.11	ATP1B4	X	Bile secretion; cGMP-PKG signaling pathway; Endocrine and other factor-regulated calcium reabsorption; Protein digestion and absorption; Proximal tubule bicarbonate reclamation; Thyroid hormone signaling pathway; Insulin secretion; Adrenergic signaling in cardiomyocytes; Thyroid hormone synthesis; Pancreatic secretion; Aldosterone-regulated sodium reabsorption; Carbohydrate digestion and absorpti…		SMAD2/SMAD3:SMAD4 heterotrimer regulates transcription	25	High	1
FALSE	Master Protein	H3BS89	Transmembrane protein 178B OS=Homo sapiens OX=9606 GN=TMEM178B PE=2 SV=1	4	1	1	1	294	33.4	9.25	2	1		membrane		Pf00822, Pf13903	100507421	ENSG00000261115.5	TMEM178B	7				0	High	1
FALSE	Master Protein	Q86T65	Disheveled-associated activator of morphogenesis 2 OS=Homo sapiens OX=9606 GN=DAAM2 PE=1 SV=3	1	1	1	1	1068	123.4	6.8	2	1	cell organization and biogenesis		protein binding	Pf02181, Pf06367, Pf06371	23500	ENSG00000146122.16	DAAM2	6	Wnt signaling pathway			1	High	1
FALSE	Master Protein	Q8NDH2	Coiled-coil domain-containing protein 168 OS=Homo sapiens OX=9606 GN=CCDC168 PE=2 SV=2	0	1	1	1	2452	277.8	9.31	2	1					643677		CCDC168	13				0	High	1
FALSE	Master Protein	O60939	Sodium channel subunit beta-2 OS=Homo sapiens OX=9606 GN=SCN2B PE=1 SV=1	6	1	1	1	215	24.3	6.39	2	1	cell communication;regulation of biological process;response to stimulus;transport	membrane	transporter activity	Pf07686	6327	ENSG00000149575.5	SCN2B	11			Phase 0 - rapid depolarisation; Interaction between L1 and Ankyrins	7	High	1
FALSE	Master Protein	Q9BXI9	Complement C1q tumor necrosis factor-related protein 6 OS=Homo sapiens OX=9606 GN=C1QTNF6 PE=1 SV=4	6	1	1	1	278	30.8	6.34	2	1	cell organization and biogenesis	extracellular;membrane	protein binding	Pf00386, Pf01391	114904	ENSG00000133466.13	C1QTNF6	22				0	High	1
FALSE	Master Protein	Q9NR83	SLC2A4 regulator OS=Homo sapiens OX=9606 GN=SLC2A4RG PE=1 SV=4	3	1	1	1	387	41.2	8.24	2	1	metabolic process;regulation of biological process	cytoplasm;nucleus	DNA binding;metal ion binding		56731	ENSG00000125520.13	SLC2A4RG	20		AMP-activated Protein Kinase (AMPK) Signaling		1	High	1
FALSE	Master Protein	Q9UFD9	RIMS-binding protein 3A OS=Homo sapiens OX=9606 GN=RIMBP3 PE=1 SV=4	1	1	1	1	1639	180.6	6.89	2	1	cell differentiation	cytoplasm;cytoskeleton	protein binding	Pf00018, Pf00041, Pf07653, Pf14604	85376	ENSG00000275793.1	RIMBP3	22				0	High	1
FALSE	Master Protein	Q8IVG5	Sterile alpha motif domain-containing protein 9-like OS=Homo sapiens OX=9606 GN=SAMD9L PE=1 SV=2	1	1	1	1	1584	184.4	8.02	2	1	cell organization and biogenesis	endosome	protein binding		219285	ENSG00000177409.11	SAMD9L	7				0	High	1
FALSE	Master Protein	Q92830	Histone acetyltransferase KAT2A OS=Homo sapiens OX=9606 GN=KAT2A PE=1 SV=3	1	1	1	1	837	93.9	9.04	2	1	cell differentiation;cell organization and biogenesis;cell proliferation;metabolic process;regulation of biological process;response to stimulus	nucleus	catalytic activity;protein binding	Pf00439, Pf00583, Pf06466, Pf13508, Pf13673	2648	ENSG00000108773.10	KAT2A	17	Viral carcinogenesis; Thyroid hormone signaling pathway; HTLV-I infection; Notch signaling pathway	Notch Signaling Pathway	NOTCH1 Intracellular Domain Regulates Transcription; Ub-specific processing proteases; HATs acetylate histones; Notch-HLH transcription pathway; Constitutive Signaling by NOTCH1 HD+PEST Domain Mutants; Constitutive Signaling by NOTCH1 PEST Domain Mutants; RUNX3 regulates NOTCH signaling; Pre-NOTCH Transcription and Translation; B-WICH complex positively regulates rRNA expression; RNA Polymerase I…	37	High	1

## Sheet: IP IgG
Checked	Master	Accession	Description	Coverage [%]	# Peptides	# PSMs	# Unique Peptides	# AAs	MW [kDa]	calc. pI	Score Sequest HT: Sequest HT	# Peptides (by Search Engine): Sequest HT	Biological Process	Cellular Component	Molecular Function	Pfam IDs	Entrez Gene ID	Ensembl Gene ID	Gene Symbol	Chromosome	KEGG Pathways	WikiPathways	Reactome Pathways	# Protein Pathway Groups	Found in Sample: [S2] F2: Sample	# Protein Groups
FALSE	Master Protein	P35579	Myosin-9 OS=Homo sapiens OX=9606 GN=MYH9 PE=1 SV=4	29	60	67	54	1960	226.4	5.6	187.41	60	cell differentiation;cell organization and biogenesis;cellular component movement;metabolic process;regulation of biological process;response to stimulus;transport	cytoplasm;cytoskeleton;cytosol;extracellular;membrane;nucleus	catalytic activity;motor activity;nucleotide binding;protein binding;RNA binding;transporter activity	Pf00063, Pf01442, Pf01496, Pf01576, Pf01765, Pf02736, Pf03962, Pf04111, Pf04156, Pf05911, Pf06637, Pf07888, Pf09731, Pf11068, Pf11559, Pf12128, Pf13094	4627	ENSG00000100345.20	MYH9	22	Tight junction; Salmonella infection; Regulation of actin cytoskeleton	Primary Focal Segmental Glomerulosclerosis FSGS; VEGFA-VEGFR2 Signaling Pathway	RHO GTPases activate PAKs; EPHA-mediated growth cone collapse; RHO GTPases Activate ROCKs; Sema4D induced cell migration and growth-cone collapse; Regulation of actin dynamics for phagocytic cup formation; RHO GTPases activate CIT; RHO GTPases activate PKNs	23	High	1
FALSE	Master Protein	P60709	Actin, cytoplasmic 1 OS=Homo sapiens OX=9606 GN=ACTB PE=1 SV=1	27	7	11	4	375	41.7	5.48	31.82	7	cell organization and biogenesis;cellular component movement;metabolic process;regulation of biological process;response to stimulus	cytoplasm;cytoskeleton;cytosol;membrane;nucleus	DNA binding;nucleotide binding;protein binding;structural molecule activity	Pf00022	60	ENSG00000075624.13	ACTB	7	Arrhythmogenic right ventricular cardiomyopathy (ARVC); Tight junction; Pathogenic Escherichia coli infection; Dilated cardiomyopathy; Hippo signaling pathway; Rap1 signaling pathway; Oxytocin signaling pathway; Thyroid hormone signaling pathway; Phagosome; Apoptosis; Focal adhesion; Proteoglycans in cancer; Salmonella infection; Adherens junction; Regulation of actin cytoskeleton; Leukocyte tran…	Arrhythmogenic Right Ventricular Cardiomyopathy; Pathogenic Escherichia coli infection; Common Pathways Underlying Drug Addiction; Myometrial Relaxation and Contraction Pathways; Focal Adhesion; Fas Ligand (FasL) pathway and Stress induction of Heat Shock Proteins (HSP) regulation; Regulation of Actin Cytoskeleton	Formation of annular gap junctions; Cell-extracellular matrix interactions; UCH proteinases; MAP2K and MAPK activation; Interaction between L1 and Ankyrins; Factors involved in megakaryocyte development and platelet production; Translocation of GLUT4 to the plasma membrane; EPH-ephrin mediated repulsion of cells; Prefoldin mediated transfer of substrate to CCT/TriC; EPHB-mediated forward signalin…	102	High	1
FALSE	Master Protein	P07437	Tubulin beta chain OS=Homo sapiens OX=9606 GN=TUBB PE=1 SV=2	32	8	9	2	444	49.6	4.89	28.17	8	cell division;cell organization and biogenesis;cellular component movement;defense response;regulation of biological process;response to stimulus;transport	cytoplasm;cytoskeleton;extracellular;membrane;nucleus;organelle lumen	catalytic activity;nucleotide binding;protein binding;structural molecule activity	Pf00091, Pf03953, Pf10644	203068	ENSG00000232575.10; ENSG00000196230.12; ENSG00000227739.10; ENSG00000224156.10; ENSG00000235067.10; ENSG00000229684.10; ENSG00000183311.16; ENSG00000232421.10	TUBB	6; CHR_HSCHR6_MHC_MANN_CTG1; CHR_HSCHR6_MHC_COX_CTG1; CHR_HSCHR6_MHC_APD_CTG1; CHR_HSCHR6_MHC_DBB_CTG1; CHR_HSCHR6_MHC_MCF_CTG1; CHR_HSCHR6_MHC_QBL_CTG1; CHR_HSCHR6_MHC_SSTO_CTG1	Pathogenic Escherichia coli infection; Gap junction; Phagosome	Pathogenic Escherichia coli infection; Parkin-Ubiquitin Proteasomal System pathway	Neutrophil degranulation; Regulation of PLK1 Activity at G2/M Transition; AURKA Activation by TPX2; Anchoring of the basal body to the plasma membrane; Recruitment of NuMA to mitotic centrosomes; Loss of Nlp from mitotic centrosomes; Recruitment of mitotic centrosome proteins and complexes	24	High	1
FALSE	Master Protein	P68371	Tubulin beta-4B chain OS=Homo sapiens OX=9606 GN=TUBB4B PE=1 SV=1	29	7	8	1	445	49.8	4.89	25.63	7	cell organization and biogenesis;cellular component movement;defense response;regulation of biological process;response to stimulus;transport	cytoplasm;cytoskeleton;cytosol;extracellular;nucleus;organelle lumen	catalytic activity;nucleotide binding;protein binding;RNA binding;structural molecule activity	Pf00091, Pf03953, Pf10644	10383	ENSG00000188229.5	TUBB4B	9	Pathogenic Escherichia coli infection; Gap junction; Phagosome	Pathogenic Escherichia coli infection; Parkin-Ubiquitin Proteasomal System pathway	COPI-independent Golgi-to-ER retrograde traffic; COPI-dependent Golgi-to-ER retrograde traffic; Carboxyterminal post-translational modifications of tubulin; Regulation of PLK1 Activity at G2/M Transition; Recruitment of NuMA to mitotic centrosomes; Hedgehog 'off' state; Loss of Nlp from mitotic centrosomes; Translocation of GLUT4 to the plasma membrane; Prefoldin mediated transfer of substrate to…	74	High	1
FALSE	Master Protein	P35580	Myosin-10 OS=Homo sapiens OX=9606 GN=MYH10 PE=1 SV=3	3	7	8	1	1976	228.9	5.54	22.89	7	cell organization and biogenesis;cellular component movement;metabolic process;regulation of biological process;transport	cytoplasm;cytosol;nucleus	catalytic activity;motor activity;nucleotide binding;protein binding;transporter activity	Pf00063, Pf00769, Pf01496, Pf01576, Pf02736, Pf04111, Pf05622, Pf05911, Pf06637, Pf07888, Pf09726, Pf12128, Pf13094, Pf13514	4628	ENSG00000133026.12	MYH10	17	Tight junction; Salmonella infection; Regulation of actin cytoskeleton	Regulation of Actin Cytoskeleton	RHO GTPases activate PAKs; EPHA-mediated growth cone collapse; RHO GTPases Activate ROCKs; Sema4D induced cell migration and growth-cone collapse; RHO GTPases activate CIT; RHO GTPases activate PKNs	18	High	1
FALSE	Master Protein	P60660	Myosin light polypeptide 6 OS=Homo sapiens OX=9606 GN=MYL6 PE=1 SV=2	44	6	8	6	151	16.9	4.65	21.2	6	cellular component movement	cytosol;membrane	catalytic activity;metal ion binding;motor activity;protein binding;structural molecule activity	Pf00036, Pf13405, Pf13499	4637	ENSG00000092841.18	MYL6	12	Vascular smooth muscle contraction; Oxytocin signaling pathway	Focal Adhesion	RHO GTPases activate PAKs; EPHA-mediated growth cone collapse; RHO GTPases Activate ROCKs; Sema4D induced cell migration and growth-cone collapse; Smooth Muscle Contraction; RHO GTPases activate CIT; RHO GTPases activate PKNs	19	High	1
FALSE	Master Protein	P63267	Actin, gamma-enteric smooth muscle OS=Homo sapiens OX=9606 GN=ACTG2 PE=1 SV=1	15	5	7	2	376	41.9	5.48	17.44	5	regulation of biological process	cytoplasm;cytoskeleton;cytosol	nucleotide binding	Pf00022	72	ENSG00000163017.13	ACTG2	2	Vascular smooth muscle contraction	Common Pathways Underlying Drug Addiction	Smooth Muscle Contraction	4	High	1
FALSE	Master Protein	P80723	Brain acid soluble protein 1 OS=Homo sapiens OX=9606 GN=BASP1 PE=1 SV=2	54	6	6	6	227	22.7	4.63	17.03	6	cell differentiation;cell organization and biogenesis;regulation of biological process	cytoplasm;cytoskeleton;membrane;nucleus	DNA binding;protein binding		10409	ENSG00000176788.8	BASP1	5				0	High	1
FALSE	Master Protein	P68871	Hemoglobin subunit beta OS=Homo sapiens OX=9606 GN=HBB PE=1 SV=2	33	5	5	5	147	16	7.28	15.66	5	cell organization and biogenesis;coagulation;metabolic process;regulation of biological process;response to stimulus;transport	cytosol;extracellular;organelle lumen	antioxidant activity;catalytic activity;metal ion binding;protein binding;transporter activity	Pf00042	3043	ENSG00000244734.3	HBB	11	Malaria; African trypanosomiasis	Selenium Micronutrient Network; Vitamin B12 Metabolism; Folate Metabolism	Neutrophil degranulation; Scavenging of heme from plasma; Erythrocytes take up carbon dioxide and release oxygen; Erythrocytes take up oxygen and release carbon dioxide; Factors involved in megakaryocyte development and platelet production	17	High	1
FALSE	Master Protein	Q71U36	Tubulin alpha-1A chain OS=Homo sapiens OX=9606 GN=TUBA1A PE=1 SV=1	13	3	4	1	451	50.1	5.06	15.22	3	cell division;cell organization and biogenesis;regulation of biological process;transport	cytoplasm;cytoskeleton;cytosol;endosome;membrane;nucleus	catalytic activity;nucleotide binding;protein binding;structural molecule activity	Pf00091, Pf03953	7846	ENSG00000167552.13	TUBA1A	12	Pathogenic Escherichia coli infection; Gap junction; Phagosome; Apoptosis	Pathogenic Escherichia coli infection; Parkin-Ubiquitin Proteasomal System pathway	COPI-independent Golgi-to-ER retrograde traffic; COPI-dependent Golgi-to-ER retrograde traffic; Carboxyterminal post-translational modifications of tubulin; Regulation of PLK1 Activity at G2/M Transition; Recruitment of NuMA to mitotic centrosomes; Hedgehog 'off' state; Loss of Nlp from mitotic centrosomes; Translocation of GLUT4 to the plasma membrane; Prefoldin mediated transfer of substrate to…	73	High	1
FALSE	Master Protein	Q9BQE3	Tubulin alpha-1C chain OS=Homo sapiens OX=9606 GN=TUBA1C PE=1 SV=1	13	3	4	1	449	49.9	5.1	14.88	3	cell division;cell organization and biogenesis;transport	cytoplasm;cytoskeleton;nucleus	catalytic activity;nucleotide binding;protein binding;structural molecule activity	Pf00091, Pf03953	84790	ENSG00000167553.15	TUBA1C	12	Pathogenic Escherichia coli infection; Gap junction; Phagosome; Apoptosis	Pathogenic Escherichia coli infection; Parkin-Ubiquitin Proteasomal System pathway	COPI-independent Golgi-to-ER retrograde traffic; COPI-dependent Golgi-to-ER retrograde traffic; Carboxyterminal post-translational modifications of tubulin; Recruitment of NuMA to mitotic centrosomes; Hedgehog 'off' state; Translocation of GLUT4 to the plasma membrane; Prefoldin mediated transfer of substrate to CCT/TriC; Microtubule-dependent trafficking of connexons from Golgi to the plasma mem…	66	High	1
FALSE	Master Protein	P24844	Myosin regulatory light polypeptide 9 OS=Homo sapiens OX=9606 GN=MYL9 PE=1 SV=4	23	4	6	2	172	19.8	4.92	14.78	4	regulation of biological process	cytosol	metal ion binding;structural molecule activity	Pf00036, Pf13202, Pf13405, Pf13833	10398	ENSG00000101335.9	MYL9	20	Tight junction; Vascular smooth muscle contraction; cGMP-PKG signaling pathway; Oxytocin signaling pathway; Focal adhesion; Regulation of actin cytoskeleton; Leukocyte transendothelial migration; cAMP signaling pathway	Striated Muscle Contraction	RHO GTPases activate PAKs; EPHA-mediated growth cone collapse; RHO GTPases Activate ROCKs; RUNX1 regulates genes involved in megakaryocyte differentiation and platelet function; Sema4D induced cell migration and growth-cone collapse; Smooth Muscle Contraction; RHO GTPases activate CIT; RHO GTPases activate PKNs	30	High	1
FALSE	Master Protein	P68104	Elongation factor 1-alpha 1 OS=Homo sapiens OX=9606 GN=EEF1A1 PE=1 SV=1	14	4	5	4	462	50.1	9.01	14.51	4	metabolic process;regulation of biological process;response to stimulus;transport	cytoplasm;cytoskeleton;cytosol;extracellular;membrane;nucleus;organelle lumen	catalytic activity;nucleotide binding;protein binding;RNA binding	Pf00009, Pf03143, Pf03144	1915	ENSG00000156508.17	EEF1A1	6	RNA transport; Legionellosis	Translation Factors	Peptide chain elongation; Protein methylation; Neutrophil degranulation; HSF1 activation	16	High	1
FALSE	Master Protein	O14950	Myosin regulatory light chain 12B OS=Homo sapiens OX=9606 GN=MYL12B PE=1 SV=2	23	4	6	2	172	19.8	4.84	14.48	4	regulation of biological process;response to stimulus	cytosol	metal ion binding;protein binding	Pf00036, Pf13202, Pf13405, Pf13833	103910; 10627	ENSG00000118680.12	MYL12B; MYL12A	18	Tight junction; Focal adhesion; Regulation of actin cytoskeleton; Leukocyte transendothelial migration; Platelet activation	Human Thyroid Stimulating Hormone (TSH) signaling pathway	RHO GTPases activate PAKs; EPHA-mediated growth cone collapse; RHO GTPases Activate ROCKs; Sema4D induced cell migration and growth-cone collapse; Smooth Muscle Contraction; RHO GTPases activate CIT; RHO GTPases activate PKNs	22	High	1
FALSE	Master Protein	P67936	Tropomyosin alpha-4 chain OS=Homo sapiens OX=9606 GN=TPM4 PE=1 SV=3	17	5	5	2	248	28.5	4.69	14.13	5	cell differentiation;cell organization and biogenesis;cellular component movement	cytoplasm;cytoskeleton;cytosol;membrane	metal ion binding;protein binding;structural molecule activity	Pf00261, Pf12718	7171	ENSG00000167460.14	TPM4	19	Dilated cardiomyopathy; Adrenergic signaling in cardiomyocytes; Cardiac muscle contraction; Hypertrophic cardiomyopathy (HCM)	Striated Muscle Contraction	Smooth Muscle Contraction; Striated Muscle Contraction	8	High	1
[truncated: 79 more rows]
